# Supplementary material for: N′-(2,4-Dichloro­benzyl­idene)-4-methoxy­benzohydrazide methanol solvate
Source: Acta Crystallogr Sect E Struct Rep Online. 2009 Jun 17;65(Pt 7):o1609. doi: 10.1107/S1600536809022624 (PMC2969251; doi:10.1107/S1600536809022624)
Supplement: Supplementary file 2 [file e-65-o1609-Isup2.hkl]

# 
# h,k,l, Fc-squared, Fo-squared, sigma(Fo-squared) and status flag 
# 
data_I
_shelx_title ' 20090410b_0m in P-1' 
_shelx_refln_list_code          4 
_shelx_F_calc_maximum      141.75 
_exptl_crystal_F_000       368.00 
_reflns_d_resolution_high  0.7829 
 
loop_ 
 _symmetry_equiv_pos_as_xyz 
 'x, y, z' 
 '-x, -y, -z' 
 
_cell_length_a     6.7401 
_cell_length_b     8.9583 
_cell_length_c    14.5667 
_cell_angle_alpha  75.085 
_cell_angle_beta   81.570 
_cell_angle_gamma  83.445 
 
_shelx_F_squared_multiplier     1.000 
 
loop_ 
 _refln_index_h 
 _refln_index_k 
 _refln_index_l 
 _refln_F_squared_calc 
 _refln_F_squared_meas 
 _refln_F_squared_sigma 
 _refln_observed_status 
   1   0   0     5099.97     4668.63     58.71 o 
   2   0   0      727.93      790.95     11.52 o 
   3   0   0      812.83      854.17     13.21 o 
   4   0   0        9.46        6.59      1.02 o 
   5   0   0       44.52       50.49      2.41 o 
   6   0   0       20.50       24.08      3.10 o 
   7   0   0        1.48        1.43      1.69 o 
   8   0   0        2.01        0.74      2.03 o 
  -8   1   0        5.08        4.41      2.79 o 
  -7   1   0       67.67       74.48      6.40 o 
  -6   1   0       15.67       13.21      2.91 o 
  -5   1   0      136.66      130.72      3.12 o 
  -4   1   0        4.22        7.35      0.89 o 
  -3   1   0      323.16      311.10      4.04 o 
  -2   1   0     1809.68     1825.92     14.10 o 
  -1   1   0       66.35       76.50      1.69 o 
   0   1   0      967.76      992.06      9.49 o 
   1   1   0       10.59       13.85      1.04 o 
   2   1   0       72.71       72.99      2.65 o 
   3   1   0     1833.50     1929.53     26.25 o 
   4   1   0      211.22      277.35      7.07 o 
   5   1   0      229.98      225.06      6.92 o 
   6   1   0       49.94       55.66      4.36 o 
  -8   2   0        5.86        6.92      2.89 o 
  -7   2   0        2.69        3.51      2.12 o 
  -6   2   0       20.89       13.20      3.03 o 
  -5   2   0      248.41      247.25      9.44 o 
  -4   2   0       36.86       38.42      1.63 o 
  -3   2   0        5.34       10.95      0.84 o 
  -2   2   0     1362.19     1381.53     11.29 o 
  -1   2   0     9364.12     8737.28     77.48 o 
   0   2   0     3092.57     3080.70     27.89 o 
   1   2   0       73.20       86.87      3.03 o 
   2   2   0        4.12        8.77      1.32 o 
   3   2   0      804.10      853.43     14.18 o 
   4   2   0      135.79      164.21      5.66 o 
   5   2   0       56.16       58.80      4.29 o 
   7   2   0        1.30       -0.49      1.82 o 
  -7   3   0       28.24       30.86      4.76 o 
  -6   3   0       15.14       10.00      2.88 o 
  -5   3   0      242.23      243.62      9.81 o 
  -4   3   0        7.58       10.06      1.37 o 
  -3   3   0      303.23      314.23      6.30 o 
  -2   3   0        1.72        0.99      0.45 o 
  -1   3   0      320.21      322.82      3.84 o 
   0   3   0      437.34      423.14      6.05 o 
   1   3   0      684.19      683.17     11.91 o 
   2   3   0     3295.02     3418.59     44.41 o 
   3   3   0     1312.34     1433.06     21.95 o 
   4   3   0       49.62       56.79      3.60 o 
   5   3   0       37.50       44.58      3.74 o 
   6   3   0        0.10       -1.01      1.59 o 
   7   3   0      125.05      197.26     11.43 o 
   8   3   0        1.33       -0.05      3.74 o 
  -7   4   0        0.06       -1.66      1.57 o 
  -6   4   0        0.69        0.94      1.83 o 
  -5   4   0       11.79       17.52      3.28 o 
  -4   4   0       10.47       10.75      2.00 o 
  -3   4   0      182.17      174.12      4.52 o 
  -2   4   0     1562.31     1601.05     13.68 o 
  -1   4   0     1109.84     1080.65      9.93 o 
   0   4   0     1159.02     1015.11     17.75 o 
   1   4   0      209.59      196.60      6.09 o 
   2   4   0     1469.51     1502.15     23.39 o 
   3   4   0       65.60       47.05      3.44 o 
   4   4   0        9.92        8.63      1.98 o 
   5   4   0        5.41        0.39      1.29 o 
   6   4   0        0.15       -1.96      1.36 o 
   8   4   0       14.97       30.34      8.93 o 
  -7   5   0        4.47        8.82      3.79 o 
  -6   5   0        9.32        6.03      2.82 o 
  -5   5   0        0.03        0.95      1.80 o 
  -4   5   0        5.07        4.74      1.35 o 
  -3   5   0       49.00       42.94      2.61 o 
  -2   5   0       33.49       30.08      3.46 o 
  -1   5   0       45.21       46.61      2.48 o 
   0   5   0      703.95      708.68     14.22 o 
   1   5   0       14.38       20.85      2.65 o 
   2   5   0      188.60      202.28      7.16 o 
   3   5   0      347.20      329.02      9.49 o 
   4   5   0       64.43       54.51      4.08 o 
   5   5   0       54.16       60.49      4.38 o 
   6   5   0      170.26      140.59      7.23 o 
  -6   6   0       14.40       21.14      4.43 o 
  -5   6   0        1.74       -0.94      1.53 o 
  -4   6   0        0.11        0.24      1.00 o 
  -3   6   0      413.07      394.55     17.55 o 
  -2   6   0      281.97      251.72      6.17 o 
  -1   6   0        7.61       10.95      1.83 o 
   0   6   0       10.98        9.16      2.35 o 
   1   6   0       58.72       68.65      4.62 o 
   2   6   0        3.43        3.09      1.91 o 
   3   6   0        5.81        6.69      2.26 o 
   4   6   0        7.88        4.48      2.13 o 
   5   6   0       86.66       70.76      5.19 o 
   6   6   0       38.00       30.79      4.27 o 
  -6   7   0        2.39        1.52      3.39 o 
  -5   7   0        4.01        3.86      2.51 o 
  -4   7   0        0.62        0.71      1.78 o 
  -3   7   0       22.74       24.09      3.42 o 
  -2   7   0        3.01        2.90      1.33 o 
  -1   7   0       37.37       31.65      2.69 o 
   0   7   0       14.74       17.80      3.18 o 
   1   7   0       81.19       88.86      5.61 o 
   2   7   0       29.41       35.16      4.15 o 
   3   7   0        8.40        8.38      2.72 o 
   4   7   0        0.50       -0.39      1.55 o 
   5   7   0       13.21       13.67      3.21 o 
   6   7   0       17.01       11.54      3.16 o 
  -5   8   0        0.23       -0.48      2.73 o 
  -4   8   0        3.19       -0.60      2.28 o 
  -3   8   0        1.72        3.81      1.61 o 
  -2   8   0        1.22        1.88      1.45 o 
  -1   8   0        2.68        1.27      1.66 o 
   0   8   0       77.87       82.26      5.68 o 
   1   8   0        2.64        2.63      2.21 o 
   2   8   0        1.37        3.86      2.15 o 
   3   8   0       12.55       16.28      3.62 o 
   4   8   0        4.62        3.56      2.36 o 
   5   8   0        0.01        0.71      2.31 o 
   6   8   0        3.38        2.24      2.86 o 
  -4   9   0        5.07        6.00      3.79 o 
  -3   9   0        2.33        0.56      1.60 o 
  -2   9   0        1.47        1.50      1.69 o 
  -1   9   0        1.72        3.33      2.28 o 
   0   9   0        7.88        7.89      2.88 o 
   1   9   0       20.99       21.06      4.20 o 
   2   9   0        0.15        1.22      2.33 o 
   3   9   0       13.29       18.12      3.99 o 
   4   9   0        7.41        8.87      3.42 o 
   5   9   0       14.61       13.60      3.88 o 
  -3  10   0        1.28       -0.68      3.60 o 
  -2  10   0        0.24        1.34      2.21 o 
  -1  10   0        6.77        6.55      2.59 o 
   0  10   0        2.03        0.55      2.61 o 
   1  10   0        0.37        0.86      2.51 o 
   2  10   0        0.06        0.88      2.79 o 
   3  10   0        5.11        4.11      2.91 o 
   4  10   0        1.17       -0.30      3.30 o 
   0  11   0        0.90        2.95      2.81 o 
   1  11   0        0.02       -1.45      2.31 o 
  -3 -10   1        3.41       -0.99      2.72 o 
  -2 -10   1        1.83        5.73      3.07 o 
  -1 -10   1        0.00       -2.03      1.98 o 
   0 -10   1        1.06        5.43      2.84 o 
   1 -10   1        0.08        3.10      2.35 o 
   2 -10   1        0.95        2.91      2.59 o 
  -5  -9   1       30.59       26.25      5.01 o 
  -4  -9   1        5.83       10.57      3.32 o 
  -3  -9   1       14.00       15.68      3.99 o 
  -2  -9   1        2.36       -2.93      2.22 o 
  -1  -9   1       10.04       13.27      3.56 o 
   0  -9   1        4.33        2.22      2.40 o 
   1  -9   1        3.77        3.93      2.45 o 
   2  -9   1        0.43        0.14      1.94 o 
   3  -9   1        9.58        4.64      4.00 o 
   4  -9   1        2.26        2.40      3.85 o 
  -6  -8   1        1.27       -3.70      2.47 o 
  -5  -8   1        1.98        5.26      2.66 o 
  -4  -8   1        1.57       -1.69      1.83 o 
  -3  -8   1        1.26        6.28      2.73 o 
  -2  -8   1       20.00       26.85      4.29 o 
  -1  -8   1       34.37       34.07      4.64 o 
   0  -8   1       61.01       69.46      5.42 o 
   1  -8   1        0.76        0.11      1.69 o 
   2  -8   1        0.02       -1.09      1.60 o 
   3  -8   1      122.20      100.93      6.28 o 
   4  -8   1       51.73       48.90      3.78 o 
   5  -8   1        0.63        1.32      2.86 o 
  -6  -7   1       61.98       54.23      5.68 o 
  -5  -7   1       39.48       40.89      4.73 o 
  -4  -7   1       20.26       16.05      3.40 o 
  -3  -7   1        2.88        4.94      2.43 o 
  -2  -7   1      105.34      116.46      6.58 o 
  -1  -7   1       69.47       82.26      5.77 o 
   0  -7   1      258.14      260.24      9.39 o 
   1  -7   1        1.85        3.02      1.75 o 
   2  -7   1       94.20       90.87      4.23 o 
   3  -7   1       32.64       35.16      2.96 o 
   4  -7   1        0.91       -0.24      1.10 o 
   5  -7   1        1.07        2.03      2.28 o 
   6  -7   1        5.63        6.33      3.51 o 
  -6  -6   1        5.74        5.50      2.35 o 
  -5  -6   1        2.32        5.57      2.21 o 
  -4  -6   1       59.13       64.22      4.87 o 
  -3  -6   1       14.45        8.94      2.47 o 
  -2  -6   1       75.28       80.20      5.22 o 
  -1  -6   1      602.11      624.86     14.64 o 
   0  -6   1       35.22       32.83      3.63 o 
   1  -6   1        4.81        6.82      2.82 o 
   2  -6   1       10.11       10.58      2.03 o 
   3  -6   1       17.54       16.27      2.10 o 
   4  -6   1        8.83        7.86      4.45 o 
   5  -6   1        1.75        2.10      2.06 o 
   6  -6   1        2.10        2.26      2.59 o 
  -7  -5   1        0.25        1.01      4.02 o 
  -6  -5   1        7.93        4.00      2.15 o 
  -5  -5   1       73.35       75.12      4.92 o 
  -4  -5   1        3.66        4.96      1.96 o 
  -3  -5   1       75.90       69.83      4.55 o 
  -2  -5   1     1021.14     1103.32     20.08 o 
   0  -5   1        7.08        8.17      1.99 o 
   1  -5   1        9.00       10.55      1.82 o 
   2  -5   1      142.63      150.21      4.54 o 
   3  -5   1        0.18       -0.47      0.77 o 
   4  -5   1       32.56       35.08      2.61 o 
   5  -5   1       25.46       28.02      4.16 o 
   6  -5   1       45.58       55.50      6.00 o 
   7  -5   1        0.81        1.02      2.52 o 
  -8  -4   1        0.00       -0.21      4.80 o 
  -7  -4   1        5.51       11.70      4.75 o 
  -5  -4   1        8.21        5.65      2.06 o 
  -4  -4   1      254.15      238.40      7.71 o 
  -3  -4   1      164.36      172.33      6.17 o 
  -2  -4   1       65.67       61.96      3.65 o 
  -1  -4   1       14.11       15.00      2.12 o 
   0  -4   1        1.71       -0.48      1.04 o 
   1  -4   1     3930.14     3856.35     36.86 o 
   2  -4   1     4538.31     4314.54     45.00 o 
   3  -4   1       57.72       72.99      3.06 o 
   4  -4   1       35.12       38.11      4.07 o 
   5  -4   1       59.58       63.24      3.32 o 
   6  -4   1       14.86       12.79      3.30 o 
   7  -4   1        3.21        1.64      2.36 o 
  -8  -3   1       20.21       36.66      6.76 o 
  -7  -3   1       22.50       22.53      4.75 o 
  -5  -3   1       37.71       29.82      3.02 o 
  -4  -3   1      300.59      279.52      7.71 o 
  -3  -3   1       21.73       24.86      2.33 o 
  -2  -3   1      183.92      200.91      5.79 o 
  -1  -3   1        0.05        0.79      0.88 o 
   0  -3   1     1989.11     2052.63     28.17 o 
   1  -3   1      285.38      293.90      5.16 o 
   2  -3   1      301.60      318.66      7.23 o 
   3  -3   1      101.62       99.47      2.69 o 
   4  -3   1       13.67       15.28      1.66 o 
   5  -3   1       55.23       54.35      4.64 o 
   6  -3   1       54.53       70.85      5.79 o 
   7  -3   1        1.96        1.16      2.03 o 
  -7  -2   1        0.21       -0.81      1.82 o 
  -6  -2   1       25.24       22.18      3.60 o 
  -5  -2   1       59.19       70.14      4.08 o 
  -4  -2   1      301.31      285.55      7.36 o 
  -3  -2   1     1659.79     1625.08     23.20 o 
  -2  -2   1      450.53      461.20      8.66 o 
  -1  -2   1      822.26      829.85     12.67 o 
   0  -2   1    19500.88    14803.13    179.67 o 
   1  -2   1    20093.48    16976.24    652.89 o 
   2  -2   1       42.55       52.22      2.00 o 
   3  -2   1       48.72       48.62      1.43 o 
   4  -2   1       64.44       59.26      2.10 o 
   5  -2   1        6.25        5.77      1.31 o 
   6  -2   1        3.92        2.51      1.66 o 
   7  -2   1        2.91        3.25      2.35 o 
   8  -2   1        6.05        7.34      2.86 o 
  -7  -1   1        3.41        5.68      2.40 o 
  -6  -1   1       24.68       23.36      3.32 o 
  -5  -1   1       13.38       12.92      1.55 o 
  -4  -1   1      139.41      145.44      4.69 o 
  -3  -1   1     1246.36     1214.50     17.57 o 
  -2  -1   1      193.05      214.23      4.64 o 
  -1  -1   1     6336.61     6210.84     73.67 o 
   0  -1   1        4.14        6.92      0.88 o 
   1  -1   1       79.54       88.82      1.94 o 
   2  -1   1        4.95        4.15      0.47 o 
   3  -1   1      110.87      134.02      2.42 o 
   4  -1   1     1914.24     2004.20     20.06 o 
   5  -1   1       78.94       91.90      2.65 o 
   6  -1   1       32.33       33.63      4.16 o 
   7  -1   1        9.79        7.74      2.68 o 
   8  -1   1        0.06        0.19      2.15 o 
  -8   0   1        0.17        3.28      2.19 o 
  -6   0   1        2.23        3.44      1.73 o 
  -5   0   1       34.93       35.57      3.21 o 
  -4   0   1        1.64        1.08      0.67 o 
  -3   0   1       28.78       36.36      1.53 o 
  -2   0   1     2127.81     2109.84     19.11 o 
  -1   0   1       22.33       14.22      1.13 o 
   1   0   1       94.08       95.57      1.69 o 
   2   0   1     1506.20     1472.58     19.90 o 
   3   0   1      432.66      401.41      8.06 o 
   4   0   1      895.61      908.60     15.30 o 
   5   0   1      201.76      179.46      4.35 o 
   6   0   1       17.98        9.05      2.42 o 
   7   0   1       12.18       12.98      3.03 o 
   8   0   1        4.50        1.32      2.08 o 
  -8   1   1       23.08       29.73      4.99 o 
  -7   1   1        0.94        1.89      1.89 o 
  -6   1   1      108.99       91.63      6.16 o 
  -5   1   1        5.01        4.43      1.59 o 
  -4   1   1      161.03      171.30      3.65 o 
  -3   1   1        0.04        0.03      0.45 o 
  -2   1   1     1136.67     1114.39     10.78 o 
  -1   1   1      269.44      281.79      3.29 o 
   0   1   1       14.51       17.47      0.88 o 
   1   1   1      241.89      271.11      4.98 o 
   2   1   1     2112.29     2150.63     27.93 o 
   3   1   1      244.26      309.72      6.95 o 
   4   1   1     1487.41     1585.54     23.48 o 
   5   1   1       27.95       23.73      2.63 o 
   6   1   1      163.68      164.18      4.85 o 
   8   1   1       79.37       82.39      6.62 o 
  -8   2   1        0.38       -1.66      1.96 o 
  -7   2   1        0.85        1.39      1.96 o 
  -6   2   1        4.19        2.56      2.05 o 
  -5   2   1       75.27       78.22      5.45 o 
  -4   2   1      434.92      440.79      5.70 o 
  -3   2   1     1408.17     1392.50     12.04 o 
  -2   2   1      131.51      146.27      2.99 o 
  -1   2   1    17318.51    15080.26    235.32 o 
   0   2   1       13.87        9.23      0.93 o 
   1   2   1      546.94      540.02      9.10 o 
   2   2   1       78.70       77.36      3.10 o 
   3   2   1        8.66        5.77      1.36 o 
   4   2   1        7.71        6.00      1.64 o 
   5   2   1       61.01       51.80      3.65 o 
   6   2   1      131.67      123.35      5.68 o 
   7   2   1        0.03        1.06      2.21 o 
  -7   3   1        5.82        4.11      2.70 o 
  -6   3   1        2.88        1.34      1.75 o 
  -5   3   1       20.24       18.51      3.35 o 
  -4   3   1       18.02       20.13      1.75 o 
  -3   3   1      201.35      226.47      3.92 o 
  -2   3   1       31.25       29.21      1.27 o 
  -1   3   1      148.12      161.53      3.34 o 
   0   3   1      591.16      574.54      5.75 o 
   1   3   1      984.51     1059.86     16.35 o 
   2   3   1      369.50      352.54      7.97 o 
   3   3   1        6.58        3.58      1.29 o 
   4   3   1      152.91      152.32      5.86 o 
   5   3   1       67.65       78.56      4.94 o 
   6   3   1        2.29        1.18      1.91 o 
   8   3   1       30.66       55.45      8.91 o 
  -7   4   1        0.13       -2.75      1.83 o 
  -6   4   1       16.43       23.57      4.13 o 
  -5   4   1        8.80        2.54      1.75 o 
  -4   4   1        1.02        0.83      1.14 o 
  -3   4   1        5.64        4.04      0.77 o 
  -2   4   1      252.26      268.98      3.91 o 
  -1   4   1      100.30      101.20      5.02 o 
   0   4   1       10.27       12.69      0.98 o 
   1   4   1       74.62       61.92      3.40 o 
   2   4   1      337.08      346.52      8.64 o 
   3   4   1       40.06       29.50      2.77 o 
   4   4   1      115.63      110.67      5.24 o 
   5   4   1      409.81      352.05     10.43 o 
   6   4   1       46.34       42.18      4.57 o 
   8   4   1        0.86        0.32      6.88 o 
  -7   5   1        0.29       -0.32      2.58 o 
  -6   5   1       10.38        9.40      3.09 o 
  -5   5   1        6.07        2.77      2.06 o 
  -4   5   1       10.98       13.71      2.96 o 
  -3   5   1        9.94        8.86      1.67 o 
  -2   5   1       68.91       67.69      2.09 o 
  -1   5   1        7.31        7.14      0.94 o 
   0   5   1       52.23       55.63      2.53 o 
   1   5   1       53.26       69.53      4.02 o 
   2   5   1      213.88      236.23      7.60 o 
   3   5   1      116.98      130.20      5.87 o 
   4   5   1       77.27       70.32      4.59 o 
   5   5   1       79.19       69.95      4.82 o 
   6   5   1       17.48       28.84      4.16 o 
  -6   6   1        7.89        4.48      2.79 o 
  -5   6   1        1.18        1.36      1.75 o 
  -4   6   1        0.46       -0.12      1.71 o 
  -3   6   1      161.90      160.26      5.98 o 
  -2   6   1       56.68       48.87      2.83 o 
  -1   6   1       97.83       96.09      2.73 o 
   0   6   1       97.35      101.23      5.24 o 
   1   6   1       51.37       53.21      4.02 o 
   2   6   1       33.28       43.49      4.00 o 
   3   6   1        1.13       -0.83      1.36 o 
   4   6   1        9.84        7.13      2.26 o 
   5   6   1       43.49       36.22      4.11 o 
   6   6   1        2.53        3.09      2.45 o 
   7   6   1       16.26       20.31      4.66 o 
  -6   7   1        1.76        2.10      3.39 o 
  -5   7   1        1.35        3.30      2.82 o 
  -4   7   1        5.73        5.98      2.82 o 
  -3   7   1        4.22        2.65      1.27 o 
  -2   7   1        3.55        4.36      1.47 o 
  -1   7   1       11.03        5.42      1.58 o 
   0   7   1       65.49       70.99      5.06 o 
   1   7   1       48.44       65.75      4.89 o 
   2   7   1       57.41       69.90      5.24 o 
   3   7   1       20.88       25.99      3.76 o 
   4   7   1       28.01       28.03      3.90 o 
   5   7   1       84.56       83.75      6.02 o 
   6   7   1       19.76       18.58      3.93 o 
   7   7   1       30.12       33.41      5.49 o 
  -5   8   1        2.04        5.17      3.30 o 
  -4   8   1       19.52       19.19      4.09 o 
  -3   8   1       21.53       14.65      3.37 o 
  -2   8   1        2.59        1.38      1.35 o 
  -1   8   1        2.93        4.20      3.21 o 
   0   8   1        2.22        4.75      2.33 o 
   1   8   1        0.15       -2.19      1.73 o 
   2   8   1        8.64        7.15      2.58 o 
   3   8   1       34.71       39.29      4.82 o 
   4   8   1       28.19       28.44      4.36 o 
   5   8   1       46.68       39.94      5.10 o 
   6   8   1        0.98        3.40      2.70 o 
  -4   9   1        1.42        0.69      3.07 o 
  -3   9   1        6.77        5.52      1.95 o 
  -2   9   1        0.37        0.77      1.63 o 
  -1   9   1        4.00        6.07      2.49 o 
   0   9   1        1.38        3.28      2.19 o 
   1   9   1        0.10        1.59      2.58 o 
   2   9   1        0.89        1.31      2.08 o 
   3   9   1       16.34       13.62      3.55 o 
   4   9   1       10.98        6.53      3.05 o 
   5   9   1        4.54        6.07      3.09 o 
  -3  10   1        1.34       -4.02      2.68 o 
  -2  10   1        0.41       -0.41      2.03 o 
  -1  10   1        2.80        7.23      2.72 o 
   0  10   1        0.75        2.72      2.42 o 
   1  10   1        0.65        1.27      2.33 o 
   2  10   1        2.53        8.56      3.21 o 
   3  10   1        4.75        3.05      2.56 o 
   4  10   1        0.24        4.98      3.35 o 
   0  11   1        2.96        3.67      3.25 o 
   1  11   1        0.03       -1.73      2.42 o 
   2  11   1        5.78        8.93      3.85 o 
  -3 -10   2        0.53        0.72      3.05 o 
  -2 -10   2        0.91        3.60      2.73 o 
  -1 -10   2        0.09       -1.45      2.29 o 
   0 -10   2       21.04       15.54      3.90 o 
   1 -10   2        4.95        8.36      3.16 o 
   2 -10   2        0.77        1.20      2.33 o 
  -4  -9   2        1.89       -1.02      2.42 o 
  -3  -9   2        0.00        3.70      2.81 o 
  -2  -9   2        0.58        0.19      1.89 o 
  -1  -9   2        0.78       -0.49      2.06 o 
   0  -9   2       49.02       50.88      5.49 o 
   1  -9   2       42.41       45.36      5.08 o 
   2  -9   2        9.86       11.43      3.21 o 
   3  -9   2        0.06       -1.28      2.50 o 
   4  -9   2        5.83        2.71      2.22 o 
  -5  -8   2        5.49       10.53      3.39 o 
  -4  -8   2        0.50       -1.08      1.92 o 
  -3  -8   2       12.33       14.06      3.55 o 
  -2  -8   2        7.66        5.89      2.75 o 
  -1  -8   2       66.36       75.28      5.82 o 
   0  -8   2        1.42       -1.87      1.62 o 
   1  -8   2        0.92        2.54      2.01 o 
   2  -8   2        1.47       -1.91      1.36 o 
   3  -8   2       47.81       46.66      3.69 o 
   4  -8   2       18.97       15.90      2.70 o 
   5  -8   2        0.24       -2.42      3.03 o 
  -5  -7   2        2.36        0.71      2.22 o 
  -4  -7   2       49.31       49.96      5.05 o 
  -3  -7   2       45.99       41.62      4.53 o 
  -2  -7   2        1.77        0.81      1.76 o 
  -1  -7   2       91.00       91.99      5.87 o 
   0  -7   2       57.83       56.14      4.85 o 
   1  -7   2       32.87       32.39      3.85 o 
   2  -7   2       17.12       17.36      4.50 o 
   3  -7   2       25.26       23.28      4.98 o 
   4  -7   2        4.73        4.05      1.59 o 
   5  -7   2        0.02        0.14      2.03 o 
  -7  -6   2        4.77       -1.62      6.30 o 
  -5  -6   2       40.01       42.13      4.41 o 
  -4  -6   2        1.54        1.85      1.75 o 
  -3  -6   2      214.45      229.93      8.86 o 
  -2  -6   2        1.88        1.06      1.55 o 
  -1  -6   2       65.97       66.56      4.76 o 
   0  -6   2        0.13       -1.32      1.22 o 
   1  -6   2       13.52        6.97      2.12 o 
   2  -6   2     1064.79     1033.58     15.05 o 
   3  -6   2      356.75      333.95      7.71 o 
   4  -6   2        0.28        0.66      1.09 o 
   5  -6   2        0.00       -0.58      1.46 o 
   6  -6   2        0.07       -0.49      2.15 o 
  -7  -5   2        9.14       30.43      7.09 o 
  -5  -5   2       22.77       23.11      3.19 o 
  -4  -5   2        2.41        0.32      1.43 o 
  -3  -5   2       22.35       19.49      2.88 o 
  -2  -5   2        4.59        7.20      2.13 o 
  -1  -5   2      177.53      189.49      6.99 o 
   0  -5   2      747.17      786.75     15.67 o 
   1  -5   2      764.56      787.67     11.61 o 
   2  -5   2       52.61       55.02      2.92 o 
   3  -5   2        0.30       -0.10      1.15 o 
   4  -5   2        1.61        0.47      1.32 o 
   5  -5   2       32.64       30.24      4.01 o 
   6  -5   2        6.71        8.06      2.89 o 
   7  -5   2        0.00       -1.98      2.26 o 
  -7  -4   2       17.00       34.17      6.32 o 
  -6  -4   2        0.01        1.46      2.26 o 
  -5  -4   2      103.30       98.64      5.29 o 
  -4  -4   2      169.73      151.07      6.03 o 
  -3  -4   2        1.21        1.78      1.29 o 
  -2  -4   2      263.23      256.06      7.55 o 
  -1  -4   2        0.25        0.35      1.11 o 
   0  -4   2      343.46      343.01      8.57 o 
   1  -4   2      758.87      734.36     10.32 o 
   2  -4   2      183.59      183.51      4.73 o 
   3  -4   2       90.19       97.02      3.62 o 
   4  -4   2        8.18        9.07      1.54 o 
   5  -4   2       61.95       64.12      3.36 o 
   6  -4   2        0.18       -0.94      1.31 o 
   7  -4   2        6.12        3.58      2.70 o 
  -8  -3   2        4.35        4.99      3.72 o 
  -7  -3   2        4.26        7.00      3.10 o 
  -6  -3   2       93.66      112.47      7.32 o 
  -5  -3   2       58.99       57.39      3.88 o 
  -4  -3   2      225.08      204.54      6.51 o 
  -3  -3   2      151.61      170.16      5.63 o 
  -2  -3   2      157.92      157.81      5.15 o 
  -1  -3   2      364.88      365.75      8.08 o 
   0  -3   2     2188.71     2198.50     30.19 o 
   1  -3   2       13.72       17.48      1.44 o 
   2  -3   2      133.57      144.58      3.77 o 
   3  -3   2        0.81        0.98      0.83 o 
   4  -3   2      129.31      142.73      8.02 o 
   5  -3   2      217.57      229.58      7.44 o 
   6  -3   2        8.38        6.74      2.47 o 
   7  -3   2        0.36       -0.07      1.82 o 
  -8  -2   2        2.60       -1.76      2.56 o 
  -7  -2   2       12.68       16.69      3.85 o 
  -6  -2   2        8.63        8.61      2.54 o 
  -5  -2   2      148.92      135.23      4.09 o 
  -4  -2   2       55.15       43.81      2.86 o 
  -3  -2   2      754.30      726.64     12.46 o 
  -2  -2   2      311.55      333.58      7.04 o 
  -1  -2   2     1396.38     1337.92     18.86 o 
   0  -2   2     1373.04     1481.91     20.66 o 
   1  -2   2     1824.78     1763.09     20.10 o 
   2  -2   2      131.11      126.26      3.16 o 
   3  -2   2      443.13      420.05      7.80 o 
   4  -2   2      187.35      176.09      7.48 o 
   5  -2   2        4.16        4.04      1.22 o 
   6  -2   2       16.11       19.76      3.44 o 
   7  -2   2       14.56       10.14      2.96 o 
   8  -2   2        9.76        7.80      3.21 o 
  -7  -1   2       17.87       21.79      3.74 o 
  -6  -1   2        4.24        2.81      1.73 o 
  -5  -1   2      122.72      116.90      5.84 o 
  -4  -1   2       44.09       42.32      2.01 o 
  -3  -1   2       11.11        9.85      1.01 o 
  -2  -1   2        3.25        1.67      0.72 o 
  -1  -1   2        1.20       -0.29      0.76 o 
   0  -1   2      106.97      115.75      2.06 o 
   1  -1   2       17.30       12.30      0.90 o 
   2  -1   2     2784.59     2637.94     52.86 o 
   3  -1   2       84.90       70.34      2.40 o 
   4  -1   2        7.72       12.50      1.24 o 
   5  -1   2      223.37      241.43      6.48 o 
   6  -1   2       20.47       22.07      2.20 o 
   7  -1   2        0.01        1.23      1.87 o 
   8  -1   2        8.76        9.00      3.02 o 
  -8   0   2        0.09        1.29      2.36 o 
  -6   0   2        1.16        0.48      1.31 o 
  -5   0   2       27.61       29.92      3.12 o 
  -4   0   2      915.66      919.11     10.85 o 
  -3   0   2       41.72       43.63      1.64 o 
  -2   0   2     2216.31     2264.23     20.51 o 
  -1   0   2     3392.80     3328.98     41.23 o 
   0   0   2      614.04      628.91      6.21 o 
   1   0   2       21.37       18.86      1.38 o 
   2   0   2        1.24        5.15      0.72 o 
   3   0   2     1110.10     1161.62     13.00 o 
   4   0   2        5.49        4.40      0.98 o 
   5   0   2       84.54       90.43      4.59 o 
   6   0   2       64.40       59.72      3.14 o 
   7   0   2      191.43      186.58      9.07 o 
   8   0   2        0.65       -1.48      1.92 o 
  -8   1   2        4.02        3.21      2.42 o 
  -7   1   2        2.54        4.66      2.05 o 
  -6   1   2       28.26       30.89      3.33 o 
  -5   1   2        3.30        4.08      1.66 o 
  -4   1   2      343.44      347.12      5.42 o 
  -3   1   2      125.73      114.76      3.12 o 
  -2   1   2       75.72       83.21      1.72 o 
  -1   1   2       45.39       49.72      2.08 o 
   0   1   2      247.11      265.29      3.20 o 
   1   1   2      358.20      372.93      6.25 o 
   2   1   2      765.36      804.35     12.63 o 
   3   1   2     1131.31     1213.35     18.54 o 
   4   1   2       15.18       23.06      2.33 o 
   5   1   2        2.79        1.06      1.41 o 
   6   1   2       17.21       12.91      2.40 o 
   7   1   2       77.09       73.81      5.65 o 
   8   1   2        2.50        2.95      2.12 o 
  -8   2   2        1.63        0.18      2.81 o 
  -7   2   2        7.64        7.74      2.82 o 
  -6   2   2        0.55        1.48      1.59 o 
  -5   2   2      138.54      152.25      9.61 o 
  -4   2   2       57.51       59.42      4.14 o 
  -3   2   2       48.48       47.58      1.76 o 
  -2   2   2      926.81      909.01      8.10 o 
  -1   2   2      428.23      414.81      5.42 o 
   0   2   2      274.65      301.10      3.76 o 
   1   2   2     1385.41     1456.57     27.40 o 
   2   2   2     1587.86     1535.51     21.73 o 
   3   2   2      229.49      264.44      6.90 o 
   4   2   2      524.59      504.90     11.04 o 
   5   2   2        2.89        2.21      1.34 o 
   6   2   2      216.73      179.42      7.13 o 
  -7   3   2        6.39        4.68      2.63 o 
  -6   3   2       14.83       16.87      3.62 o 
  -5   3   2        9.93       10.89      2.68 o 
  -4   3   2       74.46       79.64      3.04 o 
  -3   3   2        0.19        0.62      0.54 o 
  -2   3   2       15.19       15.30      0.97 o 
  -1   3   2        0.56        0.30      0.43 o 
   0   3   2      712.53      728.06      6.83 o 
   1   3   2      598.50      578.78      7.30 o 
   2   3   2      282.13      235.91      6.33 o 
   3   3   2     1318.90     1452.42     22.65 o 
   4   3   2        9.99        6.79      1.92 o 
   5   3   2      259.70      271.65      9.65 o 
   6   3   2        3.51       11.47      3.55 o 
   7   3   2       13.26       48.29      9.79 o 
  -7   4   2        0.01       -1.38      1.92 o 
  -6   4   2       48.24       60.12      6.14 o 
  -5   4   2       73.63       77.40      5.75 o 
  -4   4   2      112.62      119.45      6.47 o 
  -3   4   2      146.86      150.47      3.04 o 
  -2   4   2      446.96      460.14     11.41 o 
  -1   4   2        3.01        1.94      0.81 o 
   0   4   2       44.55       39.37      1.49 o 
   1   4   2       46.02       44.04      2.75 o 
   2   4   2       40.57       45.68      3.09 o 
   3   4   2      191.50      196.43      6.67 o 
   4   4   2       23.21       18.38      2.70 o 
   5   4   2       67.78       79.55      5.20 o 
   6   4   2       60.05       71.50      6.03 o 
   7   4   2       11.52       24.88      5.75 o 
  -7   5   2        0.55       -2.05      2.59 o 
  -6   5   2        0.00       -1.64      1.73 o 
  -5   5   2       32.97       34.19      4.68 o 
  -4   5   2       39.15       30.47      4.00 o 
  -3   5   2       29.26       30.29      3.96 o 
  -2   5   2       23.10       20.93      1.32 o 
  -1   5   2       86.85       82.23      2.28 o 
   0   5   2       22.22       18.79      1.29 o 
   1   5   2      287.35      267.75      7.83 o 
   2   5   2       14.91       15.10      2.38 o 
   3   5   2        6.25        6.26      1.82 o 
   4   5   2        3.43        3.23      1.45 o 
   5   5   2       19.25       15.98      2.93 o 
   6   5   2       43.13       31.40      4.43 o 
   7   5   2        0.00        1.80      3.14 o 
  -6   6   2        5.93        5.13      2.86 o 
  -5   6   2       11.81       16.00      3.85 o 
  -4   6   2        0.87        3.85      2.17 o 
  -3   6   2        1.61        2.71      1.20 o 
  -2   6   2       35.40       41.82      2.64 o 
  -1   6   2       30.52       32.69      1.76 o 
   0   6   2       40.45       38.36      1.88 o 
   1   6   2       66.10       68.50      4.39 o 
   2   6   2      111.25      113.24      5.75 o 
   3   6   2       61.92       56.08      4.32 o 
   4   6   2      290.72      288.75      9.79 o 
   5   6   2        2.22        1.94      1.83 o 
   6   6   2       27.64       25.56      4.29 o 
   7   6   2        6.00        3.19      3.12 o 
  -6   7   2        6.96        7.66      3.51 o 
  -5   7   2        0.77        0.05      2.33 o 
  -4   7   2        0.19        1.23      2.22 o 
  -3   7   2       13.97       11.48      1.86 o 
  -2   7   2       35.34       39.89      2.83 o 
  -1   7   2        0.08       -0.98      0.74 o 
   0   7   2        0.68        0.14      1.55 o 
   1   7   2       20.31       22.46      3.33 o 
   2   7   2       81.96       73.44      5.20 o 
   3   7   2      107.08      105.71      6.19 o 
   4   7   2       50.40       48.62      4.76 o 
   5   7   2        5.98       10.71      2.95 o 
   6   7   2        0.00        0.56      2.08 o 
   7   7   2        0.81        1.73      2.86 o 
  -5   8   2        1.72       -0.44      2.63 o 
  -4   8   2        0.58        1.99      2.45 o 
  -3   8   2        2.07        1.87      2.49 o 
  -2   8   2        9.45       11.36      1.96 o 
  -1   8   2       13.10       14.41      2.20 o 
   0   8   2        2.59        0.64      1.83 o 
   1   8   2        3.29       -1.91      1.69 o 
   2   8   2        0.02       -2.38      1.59 o 
   3   8   2        7.85        7.94      2.65 o 
   4   8   2       33.58       43.10      4.92 o 
   5   8   2        0.65        0.95      2.03 o 
   6   8   2        1.74        3.21      2.40 o 
  -4   9   2        0.22       -3.33      2.22 o 
  -3   9   2       22.19       27.72      4.96 o 
  -2   9   2        1.07        0.45      1.42 o 
  -1   9   2        1.63        2.15      2.15 o 
   0   9   2       10.97       18.24      3.60 o 
   1   9   2        3.52        1.98      2.05 o 
   2   9   2        3.29        4.90      2.75 o 
   3   9   2        4.87        6.56      2.72 o 
   4   9   2       11.66       10.25      3.37 o 
   5   9   2        4.75        3.67      2.95 o 
  -3  10   2        0.01       -3.78      2.52 o 
  -2  10   2        0.09        1.19      2.72 o 
  -1  10   2        0.02       -0.86      1.66 o 
   0  10   2        0.52        0.02      1.91 o 
   1  10   2        2.66        0.23      2.49 o 
   2  10   2       13.19       14.84      4.02 o 
   3  10   2        0.27        1.83      2.31 o 
   4  10   2        4.77        7.07      3.14 o 
  -1  11   2        0.05       -0.67      2.19 o 
   0  11   2        1.55        3.25      2.91 o 
   1  11   2        0.54       -0.16      3.14 o 
   2  11   2        1.76        0.58      3.25 o 
  -2 -10   3        2.57        1.09      3.18 o 
  -1 -10   3        6.35       12.24      3.49 o 
   0 -10   3        2.44        0.71      2.65 o 
   1 -10   3        0.30        0.90      2.45 o 
  -4  -9   3        0.01       -1.76      2.31 o 
  -3  -9   3        0.01        2.06      2.36 o 
  -2  -9   3        2.24        1.53      2.38 o 
  -1  -9   3        0.03       -0.67      2.01 o 
   0  -9   3        0.81       -1.43      1.61 o 
   1  -9   3       12.66        4.00      2.22 o 
   2  -9   3       20.36       28.30      4.52 o 
   3  -9   3        8.40       11.34      3.14 o 
  -5  -8   3        1.79       -1.92      2.26 o 
  -4  -8   3       11.85        7.53      3.00 o 
  -3  -8   3        2.68       -0.41      2.15 o 
  -2  -8   3       22.94       29.82      4.53 o 
  -1  -8   3        0.02       -0.05      2.10 o 
   0  -8   3        1.85        1.83      1.82 o 
   1  -8   3        0.11       -0.32      1.82 o 
   2  -8   3       20.66       23.52      3.92 o 
   3  -8   3       68.23       49.44      3.89 o 
   4  -8   3        9.74        4.03      1.79 o 
  -6  -7   3        1.29        7.00      4.69 o 
  -5  -7   3        7.71       11.24      3.10 o 
  -4  -7   3        1.87        3.58      2.21 o 
  -3  -7   3        3.59        7.16      2.56 o 
  -2  -7   3       34.54       50.99      5.15 o 
  -1  -7   3       27.99       24.50      3.72 o 
   0  -7   3        0.00       -0.60      1.48 o 
   1  -7   3      272.34      268.55      9.69 o 
   2  -7   3       14.18       17.01      3.14 o 
   3  -7   3        0.38        0.56      1.45 o 
   4  -7   3        1.68        1.25      1.53 o 
   5  -7   3        3.03        2.79      2.58 o 
  -6  -6   3       15.53       17.94      5.24 o 
  -5  -6   3        0.54        1.02      1.92 o 
  -4  -6   3        2.09        3.37      2.01 o 
  -3  -6   3       12.69       15.37      3.10 o 
  -2  -6   3       16.52       20.59      3.28 o 
  -1  -6   3       62.05       66.28      4.94 o 
   0  -6   3       72.49       62.75      4.59 o 
   1  -6   3        9.31        7.25      2.26 o 
   2  -6   3        3.49        3.38      1.60 o 
   3  -6   3        0.53        1.06      1.20 o 
   4  -6   3       16.80       23.53      2.62 o 
   5  -6   3        1.62        1.88      1.37 o 
   6  -6   3        7.36        7.57      2.82 o 
  -7  -5   3       30.01       43.01      8.08 o 
  -6  -5   3        3.58        9.74      3.53 o 
  -5  -5   3       25.86       28.58      3.53 o 
  -4  -5   3       44.18       45.43      4.02 o 
  -3  -5   3       28.39       21.89      3.10 o 
  -2  -5   3       75.33       72.44      4.60 o 
  -1  -5   3       17.46       17.80      2.75 o 
   0  -5   3       48.43       44.99      3.69 o 
   1  -5   3      182.56      175.68      6.69 o 
   2  -5   3        2.91        2.71      1.25 o 
   3  -5   3        8.68       13.84      1.93 o 
   4  -5   3       30.22       26.68      2.81 o 
   5  -5   3        5.29        5.79      1.53 o 
   6  -5   3        4.45        1.62      2.35 o 
   7  -5   3        2.04        2.22      2.95 o 
  -7  -4   3       11.30       16.74      4.45 o 
  -6  -4   3      102.46      113.81      8.20 o 
  -5  -4   3        0.05       -0.21      1.31 o 
  -4  -4   3        9.24        8.24      2.21 o 
  -3  -4   3      205.31      203.78      7.04 o 
  -2  -4   3      243.46      236.54      7.37 o 
  -1  -4   3       72.06       69.67      3.95 o 
   0  -4   3      123.00      116.61      5.01 o 
   1  -4   3      211.51      230.00      5.30 o 
   2  -4   3        7.33        8.19      1.49 o 
   3  -4   3        1.75        2.97      1.20 o 
   4  -4   3       26.68       29.14      2.43 o 
   5  -4   3        8.08        4.85      1.38 o 
   6  -4   3        5.31        6.28      2.38 o 
   7  -4   3        0.42        0.32      1.87 o 
  -7  -3   3       46.06       45.02      6.12 o 
  -6  -3   3        1.86        2.49      2.05 o 
  -5  -3   3        8.67        5.15      2.17 o 
  -4  -3   3        9.64       10.51      5.01 o 
  -3  -3   3      109.28      101.74      4.43 o 
  -2  -3   3      442.92      435.63      9.46 o 
  -1  -3   3      856.12      886.83     15.14 o 
   0  -3   3       94.60      100.15      4.08 o 
   1  -3   3      454.72      455.83      5.16 o 
   2  -3   3      218.89      232.38      5.03 o 
   3  -3   3       73.07       76.67      3.98 o 
   4  -3   3       28.71       27.36      2.78 o 
   5  -3   3        0.71        0.31      0.95 o 
   6  -3   3       11.54       11.84      1.99 o 
   7  -3   3        0.31        2.52      2.24 o 
  -8  -2   3       17.04       13.21      4.32 o 
  -7  -2   3        3.35        2.73      2.28 o 
  -6  -2   3      124.72      129.93      7.34 o 
  -5  -2   3       11.76       12.14      2.66 o 
  -4  -2   3        1.43        3.20      1.08 o 
  -3  -2   3        1.25       -0.27      0.67 o 
  -2  -2   3        1.10        0.60      0.92 o 
   0  -2   3     1226.49     1153.23     11.83 o 
   1  -2   3      554.33      527.65      6.98 o 
   2  -2   3      542.33      497.51      7.32 o 
   3  -2   3       71.82       71.71      3.60 o 
   4  -2   3      276.48      279.21      5.94 o 
   5  -2   3       12.34       15.54      3.59 o 
   6  -2   3       25.68       28.39      2.56 o 
   7  -2   3       51.29       47.02      5.20 o 
   8  -2   3       56.22       62.77      6.39 o 
  -7  -1   3       33.49       33.66      4.46 o 
  -6  -1   3       32.42       33.91      3.97 o 
  -5  -1   3      166.74      177.83      7.37 o 
  -4  -1   3       11.58       10.04      1.20 o 
  -3  -1   3      114.94      117.31      2.91 o 
  -2  -1   3      166.59      170.29      3.21 o 
  -1  -1   3       66.70       65.27      1.84 o 
   0  -1   3        8.61        9.82      0.86 o 
   1  -1   3      862.78      874.55      7.44 o 
   2  -1   3      258.54      261.21      4.50 o 
   3  -1   3       18.24       15.45      1.34 o 
   4  -1   3       25.94       29.86      2.10 o 
   5  -1   3       83.32       77.21      3.33 o 
   6  -1   3       20.37       18.42      2.98 o 
   7  -1   3       87.73       84.40      6.28 o 
   8  -1   3        0.99        3.55      2.29 o 
  -7   0   3        3.68        1.23      1.89 o 
  -6   0   3       59.69       65.40      4.75 o 
  -5   0   3      323.15      302.21      9.30 o 
  -4   0   3      693.26      687.04      8.65 o 
  -3   0   3      200.48      187.08      3.32 o 
  -2   0   3        3.58        3.54      0.54 o 
  -1   0   3     1267.53     1290.97     12.19 o 
   0   0   3     1722.79     1668.27     15.20 o 
   1   0   3       90.87       95.30      1.56 o 
   2   0   3      133.22      150.21      2.60 o 
   3   0   3      140.71      141.07      3.37 o 
   4   0   3       16.64       15.96      1.52 o 
   5   0   3       14.76       13.79      1.76 o 
   6   0   3        4.44        4.08      1.22 o 
   7   0   3       24.92       19.58      3.56 o 
   8   0   3       27.44       21.81      4.02 o 
  -8   1   3        0.53        1.69      2.84 o 
  -6   1   3        5.64        3.28      1.75 o 
  -5   1   3      103.52      114.43      5.54 o 
  -4   1   3        6.99        7.96      1.82 o 
  -3   1   3      735.27      745.05     13.10 o 
  -2   1   3      211.34      208.14      5.54 o 
  -1   1   3     1367.78     1379.70     19.30 o 
   0   1   3      352.62      346.29      4.16 o 
   1   1   3     1257.00     1276.59     12.32 o 
   2   1   3     3351.10     3284.78     29.30 o 
   3   1   3       31.55       42.06      2.65 o 
   4   1   3       62.32       65.40      3.74 o 
   5   1   3        1.94        2.88      1.45 o 
   6   1   3        7.61        9.09      1.61 o 
   7   1   3        9.87       11.41      2.84 o 
  -7   2   3        0.31        0.60      2.01 o 
  -6   2   3        0.17        1.01      1.53 o 
  -5   2   3      175.14      166.87      5.24 o 
  -4   2   3        0.07        1.62      1.25 o 
  -3   2   3        0.14       -0.11      0.71 o 
  -2   2   3        0.01        0.21      0.43 o 
  -1   2   3     1797.13     1810.34     14.02 o 
   0   2   3     2453.51     2450.06     21.36 o 
   1   2   3       26.61       35.03      1.47 o 
   2   2   3     1726.61     1754.79     17.27 o 
   3   2   3       69.74       73.92      3.53 o 
   4   2   3      603.71      604.03     12.49 o 
   5   2   3       42.74       45.80      3.67 o 
   6   2   3      104.69      113.84      5.89 o 
   7   2   3       29.63       39.47      4.16 o 
  -7   3   3       24.49       24.03      4.64 o 
  -6   3   3       11.51       16.92      3.69 o 
  -5   3   3       10.60       13.85      3.00 o 
  -4   3   3      188.68      183.62      6.40 o 
  -3   3   3        1.26        2.31      1.11 o 
  -2   3   3       51.20       52.52      1.60 o 
  -1   3   3      496.65      518.46      5.47 o 
   0   3   3        7.08        7.05      0.69 o 
   1   3   3        8.82        6.71      0.90 o 
   2   3   3      183.75      174.01      3.80 o 
   3   3   3       31.43       31.30      2.70 o 
   4   3   3       27.74       28.81      3.02 o 
   5   3   3      286.68      295.70      9.21 o 
   6   3   3       30.53       24.24      3.25 o 
  -7   4   3       23.70       19.99      4.52 o 
  -6   4   3       89.06       96.25      7.25 o 
  -5   4   3       37.95       42.06      4.78 o 
  -4   4   3       23.89       23.71      3.44 o 
  -3   4   3      147.80      151.27      3.10 o 
  -2   4   3      179.36      173.40      3.42 o 
  -1   4   3      182.77      165.07      2.97 o 
   0   4   3      469.61      494.55      5.65 o 
   1   4   3      486.11      472.05      6.97 o 
   2   4   3        0.16        0.56      0.95 o 
   3   4   3      276.61      275.89      8.04 o 
   4   4   3        1.42        0.44      1.27 o 
   5   4   3       64.53       72.09      5.19 o 
   6   4   3       25.63       37.24      5.31 o 
   7   4   3        0.03       -0.41      4.02 o 
  -7   5   3       54.99       59.31      7.18 o 
  -6   5   3       64.26       71.93      6.83 o 
  -5   5   3        4.78        3.76      2.08 o 
  -4   5   3        2.48        2.45      1.57 o 
  -3   5   3       16.44       16.32      1.71 o 
  -2   5   3       71.16       69.41      2.22 o 
  -1   5   3      439.87      451.73      5.82 o 
   0   5   3      251.69      244.00      4.00 o 
   1   5   3       93.69       83.31      2.93 o 
   2   5   3      315.77      313.16      8.80 o 
   3   5   3        2.62        2.43      1.41 o 
   4   5   3      128.62      120.02      6.05 o 
   5   5   3        0.02        0.62      1.52 o 
   6   5   3       10.04       15.37      3.72 o 
   7   5   3       48.22       74.31      8.54 o 
  -6   6   3        0.63        3.92      2.68 o 
  -5   6   3       19.15       20.34      4.11 o 
  -4   6   3        0.39        1.62      1.89 o 
  -3   6   3       45.86       55.70      4.83 o 
  -2   6   3       24.59       26.34      1.64 o 
  -1   6   3       12.95        9.85      1.16 o 
   0   6   3      118.11      107.13      2.93 o 
   1   6   3        3.10        2.51      1.16 o 
   2   6   3      264.63      244.18      8.36 o 
   3   6   3       85.02       78.95      4.89 o 
   4   6   3       27.28       26.83      3.48 o 
   5   6   3       53.29       51.18      4.73 o 
   6   6   3        6.07        6.65      2.65 o 
   7   6   3        6.26        6.07      3.58 o 
  -6   7   3        4.05        5.77      3.65 o 
  -5   7   3        2.71        3.14      2.81 o 
  -4   7   3       13.19       15.75      3.69 o 
  -3   7   3        3.88        7.15      2.72 o 
  -2   7   3       45.12       45.16      2.87 o 
  -1   7   3        2.08        3.78      1.09 o 
   0   7   3        0.37       -0.81      1.29 o 
   1   7   3        1.46        2.49      1.75 o 
   2   7   3        3.48        0.88      1.82 o 
   3   7   3       14.45       10.96      2.61 o 
   4   7   3       13.50       12.30      2.84 o 
   5   7   3        0.69        0.02      1.82 o 
   6   7   3       17.79       15.07      3.86 o 
   7   7   3       32.11       30.71      5.95 o 
  -5   8   3       17.51       24.82      5.29 o 
  -4   8   3       54.48       53.01      5.87 o 
  -3   8   3        2.35       -1.06      1.83 o 
  -2   8   3        0.46       -0.45      1.79 o 
  -1   8   3        5.56        9.97      1.90 o 
   0   8   3       11.79        9.33      2.51 o 
   1   8   3       22.53       17.85      3.39 o 
   2   8   3        0.32        0.51      1.80 o 
   3   8   3       32.74       32.76      4.32 o 
   4   8   3        2.30       -0.53      1.82 o 
   5   8   3        0.66        1.11      2.21 o 
   6   8   3        0.51       -0.18      2.13 o 
  -4   9   3        0.04       -1.80      2.13 o 
  -3   9   3        0.22        0.21      2.31 o 
  -2   9   3        2.70        4.51      2.01 o 
  -1   9   3        2.97        1.94      1.58 o 
   0   9   3       18.04       26.67      4.06 o 
   1   9   3       16.62       12.00      3.16 o 
   2   9   3       42.40       60.21      5.79 o 
   3   9   3        0.04        1.99      2.22 o 
   4   9   3        0.11        0.99      2.22 o 
   5   9   3        2.51        1.62      2.49 o 
  -3  10   3        0.12       -2.66      2.89 o 
  -2  10   3        0.01       -3.81      2.66 o 
  -1  10   3        0.34        1.06      2.05 o 
   0  10   3       20.74       17.85      3.93 o 
   1  10   3        0.04       -1.46      2.06 o 
   2  10   3        1.92        7.04      3.16 o 
   3  10   3        7.41       10.74      3.60 o 
   4  10   3        0.60       -0.18      2.54 o 
  -1  11   3        5.51        5.45      2.84 o 
   0  11   3        1.21       -0.74      2.51 o 
   1  11   3        0.08        3.76      2.96 o 
   2  11   3        0.02        5.10      3.42 o 
   3  11   3        5.58        3.78      2.86 o 
  -1 -10   4        5.28        2.08      3.14 o 
   0 -10   4        4.85        7.29      3.42 o 
   1 -10   4        1.16        5.29      2.95 o 
  -4  -9   4        1.02       -0.28      2.82 o 
  -3  -9   4        2.60        5.66      3.00 o 
  -2  -9   4        3.63        3.72      2.86 o 
  -1  -9   4        3.94        8.89      3.10 o 
   0  -9   4        0.16       -1.91      1.91 o 
   1  -9   4        6.62        1.80      2.36 o 
   2  -9   4       11.24       11.89      3.25 o 
   3  -9   4        1.73        4.23      2.35 o 
  -5  -8   4        1.88        2.92      2.19 o 
  -4  -8   4        4.91        4.38      2.65 o 
  -3  -8   4        0.78        1.80      2.40 o 
  -2  -8   4       12.96       12.30      3.30 o 
  -1  -8   4       41.95       46.19      5.12 o 
   0  -8   4        4.34        6.25      2.52 o 
   1  -8   4        2.78        0.18      1.98 o 
   2  -8   4        1.06        2.93      1.98 o 
   3  -8   4        0.00        2.58      2.19 o 
   4  -8   4        0.15       -0.41      1.50 o 
  -6  -7   4        7.87       12.72      4.92 o 
  -5  -7   4        6.68        7.39      2.22 o 
  -4  -7   4        0.03        0.51      2.42 o 
  -3  -7   4       11.42       10.27      3.09 o 
  -2  -7   4       23.08       22.12      3.85 o 
  -1  -7   4       59.06       72.53      5.57 o 
   0  -7   4        4.79        2.22      2.01 o 
   1  -7   4        8.92        6.93      2.47 o 
   2  -7   4       12.14        9.30      2.68 o 
   3  -7   4        2.87        3.71      2.81 o 
   4  -7   4        3.63        5.19      1.84 o 
   5  -7   4        3.58        4.00      1.88 o 
  -6  -6   4        0.10       -0.78      2.95 o 
  -5  -6   4       22.01       28.69      5.08 o 
  -4  -6   4        8.60        6.86      2.61 o 
  -3  -6   4        6.46       10.57      2.61 o 
  -2  -6   4        0.03        2.03      1.83 o 
  -1  -6   4        3.13        0.58      1.66 o 
   0  -6   4        0.92        0.41      1.32 o 
   1  -6   4        0.38       -1.61      1.08 o 
   2  -6   4       53.24       51.46      4.45 o 
   3  -6   4        0.09        0.26      1.12 o 
   4  -6   4       11.27       12.35      2.09 o 
   5  -6   4       19.43       17.28      3.52 o 
   6  -6   4        0.00       -1.43      1.91 o 
  -7  -5   4        1.69        4.76      4.41 o 
  -6  -5   4       19.19       20.59      4.78 o 
  -5  -5   4        8.24        9.46      3.09 o 
  -4  -5   4       46.79       46.11      3.17 o 
  -3  -5   4      128.16      141.98      6.60 o 
  -2  -5   4      199.50      219.36      8.03 o 
  -1  -5   4        0.07        0.02      1.38 o 
   0  -5   4       15.27       13.06      2.52 o 
   1  -5   4      152.92      145.53      6.39 o 
   2  -5   4        2.63        1.05      1.14 o 
   3  -5   4        3.32        3.84      1.85 o 
   4  -5   4        1.17        1.04      1.07 o 
   5  -5   4        0.73        1.39      1.19 o 
   6  -5   4        9.51        9.85      2.12 o 
  -7  -4   4       11.01       13.44      4.48 o 
  -6  -4   4        2.61        5.22      3.02 o 
  -5  -4   4       15.88       14.04      3.26 o 
  -4  -4   4        0.28        0.02      1.00 o 
  -3  -4   4      469.88      482.40      8.55 o 
  -2  -4   4      258.45      275.15      8.24 o 
  -1  -4   4      307.32      296.26      8.31 o 
   0  -4   4      182.38      187.81      5.18 o 
   1  -4   4      493.02      475.39      6.78 o 
   2  -4   4       42.51       48.15      2.78 o 
   3  -4   4       65.83       63.09      3.42 o 
   4  -4   4        4.81        6.31      1.62 o 
   5  -4   4       11.92       15.86      2.17 o 
   6  -4   4        1.78        2.60      1.40 o 
   7  -4   4        0.68       -1.39      1.82 o 
  -7  -3   4        0.76        4.99      2.88 o 
  -6  -3   4        0.07        0.56      1.85 o 
  -5  -3   4        0.86        1.31      1.71 o 
  -4  -3   4      103.56       97.02      3.62 o 
  -3  -3   4      453.43      449.75     11.59 o 
  -2  -3   4      511.49      525.94      8.01 o 
  -1  -3   4      235.87      223.89      4.54 o 
   0  -3   4       25.77       26.68      1.73 o 
   1  -3   4       13.55       10.24      2.96 o 
   2  -3   4       81.81       75.41      5.67 o 
   3  -3   4        2.95        4.08      1.15 o 
   4  -3   4       39.63       38.56      3.78 o 
   5  -3   4        1.16        1.67      1.00 o 
   6  -3   4       47.72       50.22      3.36 o 
   7  -3   4        0.77       -0.30      2.08 o 
  -7  -2   4       16.13       12.37      3.51 o 
  -6  -2   4        9.93       14.54      3.26 o 
  -5  -2   4       35.66       35.35      4.13 o 
  -4  -2   4      452.56      454.40      7.55 o 
  -3  -2   4      225.86      232.01      6.07 o 
  -2  -2   4       44.42       44.27      2.00 o 
  -1  -2   4       10.41       10.65      1.26 o 
   0  -2   4       96.38       91.02      2.42 o 
   1  -2   4        2.29       10.23      1.62 o 
   2  -2   4      269.93      254.57      5.04 o 
   3  -2   4       75.23       75.84      2.89 o 
   4  -2   4      116.61      107.21      3.73 o 
   5  -2   4      101.05       97.18      8.34 o 
   6  -2   4       13.79       12.50      1.98 o 
   7  -2   4        7.41       11.43      3.02 o 
   8  -2   4        8.82       13.73      4.11 o 
  -7  -1   4       15.98       15.75      3.33 o 
  -6  -1   4       29.54       25.42      3.76 o 
  -5  -1   4       77.05       75.63      5.01 o 
  -4  -1   4      180.00      205.09      7.64 o 
  -3  -1   4       26.05       26.68      1.56 o 
  -2  -1   4     1840.37     1891.90     18.43 o 
  -1  -1   4      807.45      854.41      9.40 o 
   0  -1   4      926.25      961.80     15.65 o 
   1  -1   4      293.98      300.90      4.22 o 
   2  -1   4      141.90      143.31      2.23 o 
   3  -1   4        6.01        2.85      0.85 o 
   4  -1   4        3.14        3.09      1.03 o 
   5  -1   4       98.17      103.49      4.66 o 
   6  -1   4      103.59      103.41      4.18 o 
   7  -1   4       10.04        3.86      2.29 o 
  -7   0   4        2.85       -0.07      1.87 o 
  -6   0   4        0.76        0.94      1.48 o 
  -5   0   4       38.72       37.75      3.69 o 
  -4   0   4      172.17      166.08      6.44 o 
  -3   0   4       66.42       73.93      1.97 o 
  -2   0   4      193.27      179.72      2.91 o 
  -1   0   4     6425.25     5893.80     50.23 o 
   0   0   4      808.37      780.47      8.30 o 
   1   0   4     4103.91     3927.13     83.14 o 
   2   0   4      181.33      189.71      2.69 o 
   3   0   4      332.26      323.03      5.49 o 
   4   0   4       98.35      104.61      4.38 o 
   5   0   4      199.73      192.40      5.11 o 
   6   0   4       19.83       23.63      2.51 o 
   7   0   4        4.20        4.13      1.51 o 
  -6   1   4      121.19      118.06      6.23 o 
  -5   1   4      284.89      276.49      8.91 o 
  -4   1   4      128.42      125.05      5.47 o 
  -3   1   4       87.44       81.26      4.04 o 
  -2   1   4        0.54        2.22      1.13 o 
  -1   1   4       49.66       60.07      2.84 o 
   0   1   4     2053.53     2020.77     18.43 o 
   1   1   4      119.87      128.80      3.78 o 
   2   1   4       60.55       52.37      1.31 o 
   3   1   4      107.45      110.91      2.87 o 
   4   1   4      364.93      333.20      6.11 o 
   5   1   4        4.24        2.18      1.13 o 
   6   1   4      238.59      239.35     10.40 o 
   7   1   4       41.37       41.53      4.27 o 
  -7   2   4        8.15        6.49      2.81 o 
  -6   2   4      422.59      392.18     14.04 o 
  -5   2   4      283.86      308.58      9.42 o 
  -4   2   4       46.20       43.10      3.42 o 
  -3   2   4       10.07        6.25      1.61 o 
  -2   2   4       18.07       12.51      1.71 o 
  -1   2   4      118.70      103.46      3.80 o 
   0   2   4      819.63      865.22      7.50 o 
   1   2   4       24.99       20.02      1.20 o 
   2   2   4       53.33       55.41      2.02 o 
   3   2   4       21.32       13.46      1.91 o 
   4   2   4       73.71       84.28      4.41 o 
   5   2   4      213.38      197.84      7.23 o 
   6   2   4        5.43        5.80      2.06 o 
   7   2   4       40.21       47.25      4.60 o 
  -7   3   4       11.90        9.65      3.39 o 
  -6   3   4      299.10      328.34     13.06 o 
  -5   3   4      200.39      216.44      5.98 o 
  -4   3   4       44.52       41.18      2.59 o 
  -3   3   4        3.37        4.21      1.09 o 
  -2   3   4      795.62      766.39     12.52 o 
  -1   3   4      875.97      861.27      7.99 o 
   0   3   4       38.71       41.99      1.33 o 
   1   3   4      729.73      626.32      7.97 o 
   2   3   4      285.95      277.03      5.02 o 
   3   3   4      177.83      197.29      6.46 o 
   4   3   4       12.41       19.67      2.59 o 
   5   3   4       98.43      110.09      5.66 o 
   6   3   4       23.77       22.95      3.37 o 
   7   3   4       16.81       15.42      3.23 o 
  -7   4   4       43.90       42.69      6.05 o 
  -6   4   4       50.08       42.13      5.47 o 
  -5   4   4        6.18        2.84      1.99 o 
  -4   4   4        1.88        0.64      1.28 o 
  -3   4   4      578.91      595.36      9.29 o 
  -2   4   4     1178.98     1258.51     11.52 o 
  -1   4   4      514.90      505.48      5.87 o 
   0   4   4       57.11       54.23      1.71 o 
   1   4   4      694.40      702.03      9.16 o 
   2   4   4      208.24      204.94      4.55 o 
   3   4   4      384.63      397.49     10.18 o 
   4   4   4      147.08      151.23      6.67 o 
   5   4   4       13.22       14.04      3.19 o 
   6   4   4       16.23       38.12      6.00 o 
   7   4   4        0.82        1.71      7.73 o 
  -7   5   4       19.82       12.44      4.02 o 
  -6   5   4       25.70       20.31      4.32 o 
  -5   5   4       19.29       20.20      3.97 o 
  -4   5   4       49.75       56.51      5.17 o 
  -3   5   4       22.08       20.70      1.96 o 
  -2   5   4       20.02       21.67      1.42 o 
  -1   5   4        3.14        5.18      1.13 o 
   0   5   4       54.98       57.07      1.97 o 
   1   5   4       29.76       33.91      5.20 o 
   2   5   4      320.92      297.52      5.98 o 
   3   5   4        5.78        6.10      1.85 o 
   4   5   4      466.40      478.91     12.72 o 
   5   5   4        9.41       11.89      2.89 o 
   6   5   4       72.87       99.47      7.50 o 
   7   5   4       85.83      158.46     13.07 o 
   8   5   4        4.59       15.58     16.37 o 
  -6   6   4        0.58        0.18      2.08 o 
  -5   6   4        3.69        2.05      2.35 o 
  -4   6   4      153.40      166.03      8.59 o 
  -3   6   4      250.19      252.46      9.63 o 
  -2   6   4        0.44       -0.17      0.74 o 
  -1   6   4       13.28       11.68      1.27 o 
   0   6   4       22.04       21.94      1.51 o 
   1   6   4       19.76       23.00      1.99 o 
   2   6   4        3.42        2.56      1.89 o 
   3   6   4        7.69        7.37      2.21 o 
   4   6   4       23.38       32.07      3.76 o 
   5   6   4       41.19       38.30      4.45 o 
   6   6   4        6.66        7.96      3.02 o 
   7   6   4       24.97       49.26      7.74 o 
  -6   7   4        5.00        8.34      3.53 o 
  -5   7   4       17.71       13.65      3.72 o 
  -4   7   4        2.95        4.09      2.56 o 
  -3   7   4        2.46        1.75      2.05 o 
  -2   7   4        6.53        5.39      1.57 o 
  -1   7   4       36.97       47.75      2.28 o 
   0   7   4       18.59       19.30      2.22 o 
   1   7   4      191.81      207.75      5.43 o 
   2   7   4        5.50        5.65      2.31 o 
   3   7   4        3.60        4.92      2.12 o 
   4   7   4        4.69        1.85      1.89 o 
   5   7   4       10.61       10.69      3.00 o 
   6   7   4       12.79       12.33      3.48 o 
   7   7   4        0.22        0.11      3.10 o 
  -5   8   4        9.14        8.47      3.93 o 
  -4   8   4        3.25        6.10      3.05 o 
  -3   8   4        5.51        6.25      2.86 o 
  -2   8   4        2.71        2.94      1.39 o 
  -1   8   4       50.50       53.28      2.61 o 
   0   8   4       38.19       39.99      5.17 o 
   1   8   4      165.67      155.37      7.48 o 
   2   8   4       37.37       47.37      4.71 o 
   3   8   4        0.11       -1.39      1.57 o 
   4   8   4       26.46       27.68      4.15 o 
   5   8   4        2.81       -0.69      1.91 o 
   6   8   4        2.95        5.95      3.19 o 
  -4   9   4        0.00        4.02      3.19 o 
  -3   9   4        0.08       -2.86      1.91 o 
  -2   9   4        1.68        0.26      2.36 o 
  -1   9   4       51.08       42.28      3.45 o 
   0   9   4        3.92       -0.07      1.94 o 
   1   9   4        0.64       -0.14      2.01 o 
   2   9   4       16.70        5.20      2.70 o 
   3   9   4        2.87        5.36      2.70 o 
   4   9   4      116.92      100.37      6.99 o 
   5   9   4        1.98        5.86      2.93 o 
   6   9   4       18.04       22.26      5.42 o 
  -3  10   4        0.06       -3.42      2.49 o 
  -2  10   4        0.43       -2.95      2.66 o 
  -1  10   4        0.03       -0.64      2.17 o 
   0  10   4       11.16       10.50      3.28 o 
   1  10   4        3.31        0.23      2.29 o 
   2  10   4       39.84       34.23      5.15 o 
   3  10   4       19.57       21.45      4.32 o 
   4  10   4        2.06        0.76      2.19 o 
  -1  11   4        1.48        0.94      2.47 o 
   0  11   4        1.00        1.16      2.72 o 
   1  11   4        3.66        4.78      3.16 o 
   2  11   4       26.15       37.90      5.89 o 
   3  11   4       33.94       34.60      5.75 o 
  -3  -9   5        2.48        2.38      2.75 o 
  -2  -9   5        2.69        1.52      2.65 o 
  -1  -9   5        6.41        2.22      2.54 o 
   0  -9   5        4.22        5.03      2.63 o 
   1  -9   5        0.00        2.26      2.26 o 
   2  -9   5        5.21        2.03      2.42 o 
  -4  -8   5        0.61        0.82      1.64 o 
  -3  -8   5        1.65        2.91      1.64 o 
  -2  -8   5        2.32        5.56      2.66 o 
  -1  -8   5       38.52       48.64      5.40 o 
   0  -8   5        0.53        0.48      1.99 o 
   1  -8   5        5.38       10.41      2.96 o 
   2  -8   5       10.56        5.82      2.59 o 
   3  -8   5       19.01       20.52      3.85 o 
   4  -8   5        1.04        1.85      1.94 o 
  -5  -7   5        2.42        0.02      2.15 o 
  -4  -7   5        3.03        2.23      1.54 o 
  -3  -7   5       13.68       14.30      2.84 o 
  -2  -7   5       10.14       13.57      2.16 o 
  -1  -7   5        1.06        3.21      1.99 o 
   0  -7   5        0.29        2.52      1.80 o 
   1  -7   5       43.73       49.84      4.82 o 
   2  -7   5        1.23        2.42      1.96 o 
   3  -7   5        0.37       -0.28      1.66 o 
   4  -7   5        4.29        3.96      1.86 o 
   5  -7   5        0.46        0.20      1.43 o 
  -6  -6   5        1.34        0.37      2.84 o 
  -5  -6   5        4.52        0.37      2.19 o 
  -4  -6   5        0.02        0.60      1.51 o 
  -3  -6   5       96.79       91.46      5.40 o 
  -2  -6   5      313.17      325.72      7.49 o 
  -1  -6   5        0.21        1.86      1.25 o 
   0  -6   5        1.89       -0.19      1.27 o 
   1  -6   5       14.31       11.93      2.73 o 
   2  -6   5        8.63        6.58      2.38 o 
   3  -6   5        7.87        4.45      2.28 o 
   4  -6   5        3.86        1.08      1.53 o 
   5  -6   5        0.15        1.98      1.53 o 
   6  -6   5        0.50       -0.74      1.46 o 
  -6  -5   5       79.56       84.13      8.10 o 
  -5  -5   5        0.13        0.92      1.92 o 
  -4  -5   5      134.67      148.44      6.56 o 
  -3  -5   5      133.28      135.56      7.15 o 
  -2  -5   5      114.70      139.70      4.53 o 
  -1  -5   5      134.96      126.36      4.02 o 
   0  -5   5       20.83       17.77      1.70 o 
   1  -5   5       44.43       37.33      3.67 o 
   2  -5   5       42.79       45.75      4.11 o 
   3  -5   5       27.50       26.08      3.66 o 
   4  -5   5        0.00        0.90      2.02 o 
   5  -5   5        0.25        0.25      1.56 o 
   6  -5   5        2.42       -0.91      1.34 o 
  -7  -4   5        2.05        4.06      3.05 o 
  -6  -4   5        1.94        2.17      2.36 o 
  -5  -4   5       23.33       20.54      3.81 o 
  -4  -4   5       80.62       81.35      5.32 o 
  -3  -4   5        0.03       -0.28      1.04 o 
  -2  -4   5        7.11        3.60      1.19 o 
  -1  -4   5       39.71       32.06      2.13 o 
   0  -4   5        7.42        5.70      1.13 o 
   1  -4   5      930.58      891.93     17.17 o 
   2  -4   5      103.59       93.86      3.75 o 
   3  -4   5       77.23       82.66      3.62 o 
   4  -4   5      102.10      103.31      5.75 o 
   5  -4   5        0.82       -0.11      1.01 o 
   6  -4   5       12.25       15.18      2.39 o 
   7  -4   5        0.88        0.30      2.10 o 
  -7  -3   5       69.88       79.18      7.44 o 
  -6  -3   5       63.39       73.76      6.67 o 
  -5  -3   5      154.73      163.54      8.38 o 
  -4  -3   5      179.85      180.37      8.01 o 
  -3  -3   5       86.91       95.77      3.49 o 
  -2  -3   5      286.38      289.80      6.08 o 
  -1  -3   5       84.16       97.30      3.04 o 
   0  -3   5      425.82      445.73      7.33 o 
   1  -3   5        1.55       19.42      2.43 o 
   2  -3   5      150.82      151.58      6.21 o 
   3  -3   5        0.74        1.01      1.01 o 
   4  -3   5       79.80       83.55      3.56 o 
   5  -3   5       34.56       41.11      2.89 o 
   6  -3   5        5.52        5.14      1.57 o 
   7  -3   5       25.10       23.46      4.36 o 
  -7  -2   5       23.98       29.83      4.94 o 
  -6  -2   5        2.62        0.48      1.87 o 
  -5  -2   5        8.04        4.59      2.03 o 
  -4  -2   5     1090.86     1114.92     22.16 o 
  -3  -2   5      368.81      358.55     11.04 o 
  -2  -2   5      441.38      440.76      6.83 o 
  -1  -2   5      144.98      160.13      3.65 o 
   0  -2   5     1375.49     1349.18     14.20 o 
   1  -2   5        0.27        1.05      0.58 o 
   2  -2   5      294.25      303.33      3.83 o 
   3  -2   5        0.38        0.01      0.81 o 
   4  -2   5        0.39        1.32      0.99 o 
   5  -2   5        0.46        0.15      0.80 o 
   6  -2   5        3.64        5.10      1.51 o 
   7  -2   5       15.94       12.49      3.41 o 
  -7  -1   5        3.99        2.70      2.33 o 
  -6  -1   5       30.44       27.08      3.92 o 
  -5  -1   5      308.84      295.27     10.23 o 
  -4  -1   5     1175.79     1098.69     20.99 o 
  -3  -1   5       19.41       22.51      2.90 o 
  -2  -1   5      340.04      315.39      5.81 o 
  -1  -1   5        0.80        0.09      0.65 o 
   0  -1   5       48.76       47.29      3.40 o 
   1  -1   5      237.98      234.64      3.93 o 
   2  -1   5       25.65       24.56      1.08 o 
   3  -1   5       82.42       77.41      4.77 o 
   4  -1   5        0.27       -0.72      0.70 o 
   5  -1   5       82.87       86.15      3.64 o 
   6  -1   5        7.44        9.99      2.52 o 
   7  -1   5        3.66        1.78      1.39 o 
  -7   0   5       16.95       12.46      3.18 o 
  -6   0   5      258.69      237.14      9.51 o 
  -5   0   5      642.15      593.00     14.57 o 
  -4   0   5      154.95      157.14      6.62 o 
  -3   0   5        1.11        0.62      0.92 o 
  -2   0   5       92.30      102.03      3.26 o 
  -1   0   5     1579.63     1648.48     15.92 o 
   0   0   5       43.04       50.11      1.73 o 
   1   0   5      621.75      593.69      8.27 o 
   2   0   5      573.70      600.75      6.00 o 
   3   0   5      318.21      299.98      4.03 o 
   4   0   5      763.38      748.65     10.47 o 
   5   0   5        3.54        3.65      1.33 o 
   6   0   5       77.35       75.80      3.51 o 
   7   0   5        2.85        0.19      1.64 o 
  -6   1   5        1.82       -1.80      1.39 o 
  -5   1   5      708.20      724.43     16.25 o 
  -4   1   5      193.34      173.19      6.79 o 
  -3   1   5      122.99      115.13      5.08 o 
  -2   1   5      912.25      999.99     17.17 o 
  -1   1   5      349.19      349.05      4.44 o 
   0   1   5       18.89       22.98      1.21 o 
   1   1   5      490.20      509.31      6.53 o 
   2   1   5     1955.17     2101.87     16.35 o 
   3   1   5       60.69       58.59      2.28 o 
   4   1   5      469.22      469.87      7.53 o 
   5   1   5      458.26      450.71      7.99 o 
   6   1   5       35.56       32.69      2.54 o 
   7   1   5       30.25       22.76      3.63 o 
  -7   2   5       56.70       59.08      6.58 o 
  -6   2   5       32.94       32.71      3.88 o 
  -5   2   5       34.68       40.10      3.79 o 
  -4   2   5       52.18       51.97      3.88 o 
  -3   2   5        3.34        4.02      1.46 o 
  -2   2   5     5468.62     5310.32     67.18 o 
  -1   2   5      207.61      273.90      3.89 o 
   0   2   5     1130.79     1125.55     11.63 o 
   1   2   5      216.03      221.45      3.97 o 
   2   2   5      130.52      127.31      3.16 o 
   3   2   5      100.08      117.25      2.38 o 
   4   2   5       32.99       28.87      1.81 o 
   5   2   5        0.05        0.01      0.91 o 
   6   2   5       44.18       51.09      4.36 o 
   7   2   5       19.60       22.46      3.65 o 
  -7   3   5        0.02        1.89      2.10 o 
  -6   3   5        0.05       -1.82      1.55 o 
  -5   3   5       43.95       34.26      2.74 o 
  -4   3   5      362.01      358.66      7.49 o 
  -3   3   5       40.25       51.36      2.62 o 
  -2   3   5       87.36       82.82      1.86 o 
  -1   3   5      183.46      177.34      2.84 o 
   0   3   5        0.82        0.51      0.60 o 
   1   3   5      214.94      218.92      2.94 o 
   2   3   5        0.71        1.72      0.75 o 
   3   3   5     1241.28     1142.48     13.58 o 
   4   3   5      155.05      146.06      6.05 o 
   5   3   5      109.82       99.08      5.43 o 
   6   3   5      148.59      139.43      6.85 o 
   7   3   5        0.80        0.39      1.94 o 
   8   3   5        2.47        1.76      2.36 o 
  -7   4   5       23.65       22.65      5.15 o 
  -6   4   5       15.18        9.90      3.16 o 
  -5   4   5        2.95        4.43      2.19 o 
  -4   4   5       16.47       20.89      2.17 o 
  -3   4   5      210.89      210.68     10.09 o 
  -2   4   5      230.52      267.17      4.04 o 
  -1   4   5        4.21        3.86      0.72 o 
   0   4   5       10.87       10.38      0.92 o 
   1   4   5      258.50      243.51      4.86 o 
   2   4   5      860.98      825.89     16.65 o 
   3   4   5      223.71      236.30      6.88 o 
   4   4   5      529.49      503.82     12.49 o 
   5   4   5       30.43       27.42      3.51 o 
   6   4   5       86.55       88.00      5.73 o 
  -6   5   5        9.88        7.59      3.32 o 
  -5   5   5       67.19       66.40      6.25 o 
  -4   5   5       16.88       15.95      3.28 o 
  -3   5   5       54.93       52.15      5.69 o 
  -2   5   5       42.76       43.33      1.84 o 
  -1   5   5       53.32       55.47      3.01 o 
   0   5   5      224.37      228.83      9.70 o 
   1   5   5     1096.40     1125.37     13.59 o 
   2   5   5       12.87        8.17      1.36 o 
   3   5   5       84.15       79.04      4.68 o 
   4   5   5      182.80      185.98      7.80 o 
   5   5   5      110.08      129.32      7.29 o 
   6   5   5       16.15       34.60      5.70 o 
   7   5   5       59.99      165.71     15.21 o 
  -6   6   5        0.04       -0.69      2.06 o 
  -5   6   5       24.59       32.16      4.96 o 
  -4   6   5       13.52       14.93      3.35 o 
  -3   6   5        2.97        4.08      1.92 o 
  -2   6   5      162.88      162.29     14.82 o 
  -1   6   5       45.85       50.13      2.54 o 
   0   6   5      115.09      106.55      2.95 o 
   1   6   5      408.60      422.23      7.61 o 
   2   6   5      145.01      145.89      4.49 o 
   3   6   5       12.38       10.09      2.61 o 
   4   6   5       64.29       68.82      5.12 o 
   5   6   5       18.84       16.39      3.37 o 
   6   6   5        3.31       -0.02      2.29 o 
   7   6   5        6.40       18.42      6.05 o 
  -5   7   5        0.00        3.21      2.81 o 
  -4   7   5        1.07        0.42      1.87 o 
  -3   7   5        8.23        8.75      2.63 o 
  -2   7   5        4.08        2.28      1.25 o 
  -1   7   5      193.17      197.53      4.34 o 
   0   7   5      241.74      220.93      4.57 o 
   1   7   5       27.68       28.31      2.31 o 
   2   7   5       31.79       33.19      2.61 o 
   3   7   5      119.10      115.52      6.46 o 
   4   7   5      293.06      283.49     10.36 o 
   5   7   5      253.37      240.27     10.16 o 
   6   7   5       48.33       46.17      5.79 o 
   7   7   5        0.23        0.00      2.95 o 
  -5   8   5        3.31        4.64      3.46 o 
  -4   8   5        8.39        6.79      2.91 o 
  -3   8   5        0.04        0.44      2.17 o 
  -2   8   5        0.04        0.76      2.24 o 
  -1   8   5        0.20       -0.48      0.86 o 
   0   8   5        0.29        2.81      1.06 o 
   1   8   5        0.01       -0.42      1.46 o 
   2   8   5      173.01      169.26      7.97 o 
   3   8   5      464.56      430.78     13.28 o 
   4   8   5        3.00        0.81      1.92 o 
   5   8   5        0.26       -2.67      1.78 o 
   6   8   5       23.10       36.32      5.70 o 
  -4   9   5        0.30        7.29      3.58 o 
  -3   9   5        0.04       -0.64      2.47 o 
  -2   9   5        2.67        0.76      2.29 o 
  -1   9   5        4.53        0.42      1.46 o 
   0   9   5        9.88       13.05      2.81 o 
   1   9   5       26.49       30.80      4.36 o 
   2   9   5       25.38       22.26      3.86 o 
   3   9   5       95.28       87.19      6.42 o 
   4   9   5       32.75       21.68      4.16 o 
   5   9   5       26.27       38.53      5.43 o 
   6   9   5        3.25       -3.33      3.05 o 
  -3  10   5        0.10       -0.72      2.91 o 
  -2  10   5        8.92       13.71      4.23 o 
  -1  10   5       14.40       20.89      2.91 o 
   0  10   5        4.14        4.23      2.81 o 
   1  10   5       77.08       84.49      6.81 o 
   2  10   5       87.27       92.55      7.13 o 
   3  10   5       13.04        6.74      3.03 o 
   4  10   5        0.48       -1.38      2.17 o 
   5  10   5        0.11       10.66      3.92 o 
   0  11   5        0.57        3.32      3.02 o 
   1  11   5       11.31       14.54      4.11 o 
   2  11   5        5.25       -0.99      2.63 o 
   3  11   5        4.73        8.34      3.76 o 
  -2  -9   6        2.97       -0.60      2.35 o 
  -1  -9   6       12.03        9.33      3.39 o 
   0  -9   6        6.76       12.47      3.56 o 
   1  -9   6        2.78        3.18      2.47 o 
   2  -9   6        1.52        8.17      3.10 o 
  -4  -8   6        0.01       -0.93      1.63 o 
  -3  -8   6       21.29       19.76      4.79 o 
  -2  -8   6       57.18       58.64      5.89 o 
  -1  -8   6        9.28        7.18      2.66 o 
   0  -8   6        0.00        0.65      1.91 o 
   1  -8   6        2.22        1.55      1.89 o 
   2  -8   6        0.87        2.65      2.31 o 
   3  -8   6        0.13        4.45      2.29 o 
   4  -8   6        0.23        1.64      2.31 o 
  -5  -7   6       59.28       71.96      7.73 o 
  -4  -7   6       12.19        7.37      2.06 o 
  -3  -7   6       36.99       53.57      5.55 o 
  -2  -7   6       25.68       22.91      4.00 o 
  -1  -7   6        7.62        5.91      2.38 o 
   0  -7   6        0.98        1.38      1.76 o 
   1  -7   6        7.64        6.53      2.33 o 
   2  -7   6       13.91       11.29      2.93 o 
   3  -7   6        0.81        2.12      2.06 o 
   4  -7   6        0.14       -0.98      1.53 o 
   5  -7   6        0.61        1.16      1.81 o 
  -6  -6   6        8.52       10.51      4.25 o 
  -5  -6   6       10.67       13.76      3.85 o 
  -4  -6   6       14.54       15.48      2.52 o 
  -3  -6   6        0.29       -0.01      1.37 o 
  -2  -6   6      132.14      138.58      4.95 o 
  -1  -6   6        4.64        5.56      1.47 o 
   0  -6   6       68.53       78.74      5.31 o 
   1  -6   6       96.84       97.03      5.79 o 
   2  -6   6       83.93       91.02      5.73 o 
   3  -6   6       28.14       22.67      3.76 o 
   4  -6   6        3.07        0.74      1.39 o 
   5  -6   6        0.34        0.79      1.57 o 
  -6  -5   6       44.90       46.66      6.65 o 
  -5  -5   6       17.66       21.75      4.38 o 
  -4  -5   6       49.97       45.69      5.13 o 
  -3  -5   6       35.03       36.57      2.85 o 
  -2  -5   6       97.41       99.34      4.04 o 
  -1  -5   6        6.77        6.41      1.42 o 
   0  -5   6      310.67      322.05      7.34 o 
   1  -5   6       17.80       14.93      2.75 o 
   2  -5   6        6.62        4.39      1.94 o 
   3  -5   6       20.50       25.94      3.97 o 
   4  -5   6        3.64        4.67      1.66 o 
   5  -5   6        0.03       -0.19      1.25 o 
   6  -5   6        5.63        5.02      1.81 o 
  -6  -4   6       54.26       63.74      6.92 o 
  -5  -4   6       17.74       20.29      3.95 o 
  -4  -4   6      286.86      280.26     10.83 o 
  -3  -4   6      642.85      648.33     10.65 o 
  -2  -4   6       12.35       15.93      1.91 o 
  -1  -4   6        0.10       -0.05      0.87 o 
   0  -4   6       12.17       15.83      4.22 o 
   1  -4   6       26.92       31.01      3.35 o 
   2  -4   6        6.41        6.65      1.98 o 
   3  -4   6        3.23        3.10      1.43 o 
   4  -4   6       25.46       24.94      2.49 o 
   5  -4   6        5.10        4.74      1.55 o 
   6  -4   6       18.47       23.94      6.59 o 
   7  -4   6        5.30        1.65      1.63 o 
  -7  -3   6       30.23       21.70      4.71 o 
  -6  -3   6       18.64       11.01      3.33 o 
  -5  -3   6      119.89      127.02      7.53 o 
  -4  -3   6      421.15      440.63     13.36 o 
  -3  -3   6      489.78      507.52      8.67 o 
  -2  -3   6        0.82       -0.48      0.88 o 
  -1  -3   6      127.93      118.41      3.52 o 
   0  -3   6       71.01       73.98      2.66 o 
   1  -3   6      123.39      126.39      3.30 o 
   2  -3   6       28.64       26.92      2.98 o 
   3  -3   6       12.92       12.65      2.46 o 
   4  -3   6       58.94       56.97      6.82 o 
   5  -3   6        0.00        0.67      1.04 o 
   6  -3   6        0.00        0.29      1.25 o 
   7  -3   6       17.74       19.30      3.84 o 
  -7  -2   6        0.28        0.30      2.22 o 
  -6  -2   6      151.48      149.71      8.33 o 
  -5  -2   6      399.30      372.37     12.40 o 
  -4  -2   6      106.20       98.18      5.80 o 
  -3  -2   6        0.69        0.11      0.91 o 
  -2  -2   6      205.34      181.92      6.44 o 
  -1  -2   6      379.68      410.47      6.57 o 
   0  -2   6     2406.61     2476.75     23.97 o 
   1  -2   6      742.96      716.79      9.00 o 
   2  -2   6       34.59       31.23      1.32 o 
   3  -2   6      349.61      342.24      6.72 o 
   4  -2   6       26.92       22.72      2.59 o 
   5  -2   6       30.48       32.82      2.55 o 
   6  -2   6        0.52        0.29      1.15 o 
   7  -2   6        6.27        4.28      1.93 o 
  -7  -1   6       33.32       31.54      4.90 o 
  -6  -1   6       75.88       73.25      5.73 o 
  -5  -1   6        4.93        3.23      1.82 o 
  -4  -1   6      410.12      436.52     12.24 o 
  -3  -1   6       59.11       53.42      3.86 o 
  -2  -1   6      851.04      893.87     10.55 o 
  -1  -1   6      129.90      165.05      3.59 o 
   0  -1   6       10.57       13.31      1.21 o 
   1  -1   6      898.79      862.38     19.97 o 
   2  -1   6      208.38      222.60      3.37 o 
   3  -1   6      800.07      778.41     10.59 o 
   4  -1   6      357.91      346.97      6.87 o 
   5  -1   6       13.45       14.65      3.62 o 
   6  -1   6      104.71      117.84      7.70 o 
   7  -1   6        0.03        2.84      2.21 o 
  -7   0   6       12.18       11.64      3.25 o 
  -6   0   6      103.35      104.32      6.51 o 
  -5   0   6       65.67       70.50      5.12 o 
  -4   0   6       66.68       68.22      4.60 o 
  -3   0   6      101.78      101.34      5.05 o 
  -2   0   6      253.01      302.44      6.94 o 
  -1   0   6     1850.59     2059.29     19.77 o 
   0   0   6        0.25        0.37      0.95 o 
   1   0   6       56.75       53.62      3.18 o 
   2   0   6       36.33       38.59      2.11 o 
   3   0   6        8.04        9.61      0.89 o 
   4   0   6       91.61       92.25      3.63 o 
   5   0   6        1.28        0.00      1.78 o 
   6   0   6      339.62      345.48     11.31 o 
   7   0   6       20.59       19.28      3.53 o 
  -7   1   6       30.87       32.64      4.50 o 
  -6   1   6       15.82       19.05      3.44 o 
  -5   1   6       55.69       59.63      4.50 o 
  -4   1   6      220.44      210.61      7.89 o 
  -3   1   6      618.09      636.88     13.85 o 
  -2   1   6       76.38      125.77      5.17 o 
  -1   1   6        5.98        7.81      2.00 o 
   0   1   6       10.17        7.35      0.91 o 
   1   1   6      227.73      246.60      4.32 o 
   2   1   6       72.35       95.03      2.71 o 
   3   1   6      611.06      638.72      6.77 o 
   4   1   6      127.59      116.63      3.42 o 
   5   1   6       13.36       13.32      1.65 o 
   6   1   6       71.73       73.90      5.29 o 
   7   1   6        0.74        3.74      2.13 o 
   8   1   6        2.09        0.55      2.10 o 
  -7   2   6        6.51        8.79      3.33 o 
  -6   2   6       12.20        9.19      2.65 o 
  -5   2   6       11.50        7.96      2.15 o 
  -4   2   6       94.53       98.78      5.26 o 
  -3   2   6        2.17        6.63      1.80 o 
  -2   2   6       26.77       19.67      2.35 o 
  -1   2   6      216.48      235.27      6.74 o 
   0   2   6      864.43      868.93     11.26 o 
   1   2   6     1572.04     1588.58     16.21 o 
   2   2   6      110.37       96.49      2.83 o 
   3   2   6     1996.49     2015.63     16.47 o 
   4   2   6       18.66       19.01      2.51 o 
   5   2   6      139.74      148.58      6.65 o 
   6   2   6        7.60        6.90      2.24 o 
   7   2   6       22.12       27.42      3.97 o 
   8   2   6       10.00       17.34      3.70 o 
  -7   3   6        1.48        1.29      2.43 o 
  -6   3   6       69.34       56.15      6.10 o 
  -5   3   6        5.12        9.04      2.45 o 
  -4   3   6      109.28      105.76      5.45 o 
  -3   3   6       11.02        8.93      2.05 o 
  -2   3   6        9.94        7.23      1.76 o 
  -1   3   6      343.59      330.82      4.24 o 
   0   3   6        5.15        6.62      1.61 o 
   1   3   6     8509.54     8450.29     60.56 o 
   2   3   6      214.93      290.94      7.10 o 
   3   3   6       44.44       41.29      1.40 o 
   4   3   6      659.48      613.55     13.73 o 
   5   3   6       11.37       11.41      2.54 o 
   6   3   6      241.08      210.22      8.72 o 
   7   3   6        8.29        9.19      2.86 o 
   8   3   6       48.85       56.07      5.87 o 
  -7   4   6        1.56        0.30      2.29 o 
  -6   4   6       14.81       12.00      3.40 o 
  -5   4   6       42.23       36.04      4.90 o 
  -4   4   6       17.33       18.08      2.17 o 
  -3   4   6      207.45      205.65      9.64 o 
  -2   4   6       63.74       68.98      2.90 o 
  -1   4   6       71.09       68.03      1.99 o 
   0   4   6      122.36      135.52      2.73 o 
   1   4   6       15.90       14.52      0.98 o 
   2   4   6      130.75      138.42      5.45 o 
   3   4   6       17.79       16.31      1.78 o 
   4   4   6      504.27      492.51     12.49 o 
   5   4   6      461.84      446.94     12.61 o 
   6   4   6       10.56       11.34      2.77 o 
   7   4   6       32.10       27.66      4.20 o 
  -6   5   6        4.76        1.09      2.63 o 
  -5   5   6        6.79        5.24      2.47 o 
  -4   5   6        7.12        7.42      3.86 o 
  -3   5   6        3.05        1.01      1.68 o 
  -2   5   6       20.94       21.05      3.20 o 
  -1   5   6        0.65        0.54      0.71 o 
   0   5   6      944.55      972.37      9.85 o 
   1   5   6      133.15      140.24      2.97 o 
   2   5   6      133.78      124.37      3.90 o 
   3   5   6      262.88      248.06      5.91 o 
   4   5   6       52.87       49.33      4.52 o 
   5   5   6      507.19      574.30     16.50 o 
   6   5   6       30.55       38.99      6.44 o 
   7   5   6        1.02        9.47      6.76 o 
  -6   6   6        2.49        4.29      3.16 o 
  -5   6   6        1.49        1.16      2.10 o 
  -4   6   6        1.68       -2.17      1.46 o 
  -3   6   6        8.30        6.18      1.56 o 
  -2   6   6       26.59       27.10      2.28 o 
  -1   6   6       14.02       13.04      1.35 o 
   0   6   6       72.95       73.78      2.96 o 
   1   6   6      291.53      287.07      8.32 o 
   2   6   6       13.81       14.37      2.03 o 
   3   6   6     1593.91     1580.25     19.41 o 
   4   6   6      883.24      888.22     19.65 o 
   5   6   6        6.91        4.94      2.36 o 
   6   6   6        0.93        1.31      2.70 o 
   7   6   6        9.38       17.68      6.47 o 
  -5   7   6        0.05        1.15      2.31 o 
  -4   7   6        0.11       -0.56      1.73 o 
  -3   7   6        0.01       -1.53      1.34 o 
  -2   7   6        8.45       10.61      1.75 o 
  -1   7   6      108.28      121.10      3.81 o 
   0   7   6      116.67      121.19      3.37 o 
   1   7   6       54.66       55.48      3.02 o 
   2   7   6        9.76        8.89      2.49 o 
   3   7   6      217.11      205.30      8.47 o 
   4   7   6        1.51        5.13      2.17 o 
   5   7   6       18.90       17.62      3.65 o 
   6   7   6       76.52       96.01      8.15 o 
   7   7   6       16.76       12.84      5.03 o 
  -5   8   6        0.72        1.99      2.88 o 
  -4   8   6        0.08       -1.15      2.01 o 
  -3   8   6        4.99        7.80      2.93 o 
  -2   8   6       16.74       20.68      3.67 o 
  -1   8   6        7.53        7.08      1.74 o 
   0   8   6       56.74       60.49      3.26 o 
   1   8   6       24.36       27.65      3.33 o 
   2   8   6      156.60      161.78      5.42 o 
   3   8   6       99.89       97.83      6.32 o 
   4   8   6       34.41       36.25      4.66 o 
   5   8   6        1.23       -0.95      1.83 o 
   6   8   6       33.57       46.40      6.32 o 
  -4   9   6        0.88        2.82      2.93 o 
  -3   9   6        0.00       -2.01      2.15 o 
  -2   9   6       52.40       51.04      5.40 o 
  -1   9   6       32.28       21.79      3.97 o 
   0   9   6        6.33        6.69      1.76 o 
   1   9   6        1.65        2.49      1.38 o 
   2   9   6       31.53       32.83      4.46 o 
   3   9   6       38.66       43.75      5.06 o 
   4   9   6        7.43        4.50      2.61 o 
   5   9   6       61.42       59.10      6.35 o 
   6   9   6       11.02        8.03      4.20 o 
  -3  10   6        0.02       -3.55      2.77 o 
  -2  10   6        0.38       -0.53      2.79 o 
   0  10   6        4.99        3.62      2.54 o 
   1  10   6        7.08       13.09      3.40 o 
   2  10   6       41.43       40.65      5.40 o 
   3  10   6        0.39        3.92      2.79 o 
   4  10   6        1.64        2.42      2.40 o 
   5  10   6       17.46       19.95      4.82 o 
   0  11   6        1.51        0.46      2.68 o 
   1  11   6        5.37        5.66      3.23 o 
   2  11   6        9.49        9.19      3.58 o 
   3  11   6        4.31        1.38      3.12 o 
  -1  -9   7        1.23        0.04      2.88 o 
   0  -9   7        0.05        0.42      2.70 o 
   1  -9   7        4.07        8.57      3.30 o 
  -3  -8   7        0.04        3.23      1.82 o 
  -2  -8   7       22.29       22.02      4.18 o 
  -1  -8   7       39.29       31.95      4.78 o 
   0  -8   7        2.29       -0.19      1.99 o 
   1  -8   7        0.24        0.21      1.76 o 
   2  -8   7       10.94        7.50      2.58 o 
   3  -8   7        1.33       -0.60      1.92 o 
  -4  -7   7        5.10        6.05      2.95 o 
  -3  -7   7        1.69        1.66      2.02 o 
  -2  -7   7       51.21       53.56      3.69 o 
  -1  -7   7       42.94       43.24      4.76 o 
   0  -7   7       29.18       30.86      4.23 o 
   1  -7   7       17.28       16.88      3.48 o 
   2  -7   7        3.27        6.37      2.43 o 
   3  -7   7        0.33        1.18      1.98 o 
   4  -7   7        0.12        1.52      2.05 o 
  -5  -6   7       13.44       14.04      4.09 o 
  -4  -6   7       98.80       94.70      7.18 o 
  -3  -6   7      153.88      144.30      5.39 o 
  -2  -6   7       34.60       32.52      4.19 o 
  -1  -6   7       10.59        9.91      2.59 o 
   0  -6   7        0.02       -0.79      1.23 o 
   1  -6   7       20.50       16.21      3.12 o 
   2  -6   7        0.35        2.51      1.80 o 
   3  -6   7        1.26        2.40      1.98 o 
   4  -6   7        1.55       -1.84      1.23 o 
   5  -6   7       14.55       14.35      3.28 o 
  -6  -5   7       22.00       25.58      5.56 o 
  -5  -5   7       25.35       32.06      5.22 o 
  -4  -5   7       24.11       27.12      4.38 o 
  -3  -5   7       78.60       90.18      6.88 o 
  -2  -5   7      140.18      144.62      4.84 o 
  -1  -5   7       25.34       21.58      2.14 o 
   0  -5   7        0.27       -0.16      1.27 o 
   1  -5   7       14.10       11.73      2.58 o 
   2  -5   7        3.13        1.66      1.50 o 
   3  -5   7        7.03        7.13      2.59 o 
   4  -5   7       43.13       38.18      3.34 o 
   5  -5   7       23.95       23.54      2.96 o 
   6  -5   7        4.41       10.24      2.31 o 
  -6  -4   7        0.39        1.32      2.26 o 
  -5  -4   7      139.85      131.70      8.17 o 
  -4  -4   7      168.00      167.23      8.56 o 
  -3  -4   7       28.28       27.87      2.51 o 
  -2  -4   7        0.14       -0.84      0.98 o 
  -1  -4   7      115.38      109.94      7.43 o 
   0  -4   7      412.37      401.27      7.15 o 
   1  -4   7       26.82       33.89      3.51 o 
   2  -4   7       41.32       36.24      3.83 o 
   3  -4   7       37.99       36.03      4.97 o 
   4  -4   7       12.85       11.39      1.95 o 
   5  -4   7        0.00       -1.71      1.20 o 
   6  -4   7        0.45        1.59      1.63 o 
  -6  -3   7        8.13        5.93      3.12 o 
  -5  -3   7        9.25       13.57      3.19 o 
  -4  -3   7        5.81        9.61      2.68 o 
  -3  -3   7        4.00        2.26      1.21 o 
  -2  -3   7      482.55      475.11      8.09 o 
  -1  -3   7      466.47      500.54      8.15 o 
   0  -3   7       87.16       82.73      3.01 o 
   1  -3   7       43.51       41.62      2.13 o 
   2  -3   7       57.26       59.67      4.09 o 
   3  -3   7       23.41       29.85      2.90 o 
   4  -3   7        0.12       -0.38      1.01 o 
   5  -3   7       58.96       51.27      3.31 o 
   6  -3   7        1.09        0.80      1.62 o 
   7  -3   7        4.55        7.09      2.98 o 
  -7  -2   7       12.40        9.60      3.39 o 
  -6  -2   7       14.90       19.94      3.95 o 
  -5  -2   7        8.63        2.73      1.89 o 
  -4  -2   7        6.60        7.52      2.45 o 
  -3  -2   7       54.97       49.73      4.25 o 
  -2  -2   7       22.24       26.19      1.87 o 
  -1  -2   7       30.27       22.79      1.69 o 
   0  -2   7       98.84      144.38      3.72 o 
   1  -2   7       32.93       29.79      1.77 o 
   2  -2   7        3.88        2.22      1.45 o 
   3  -2   7      324.91      341.24      6.98 o 
   4  -2   7        0.77        0.85      1.09 o 
   5  -2   7      164.87      151.62      5.04 o 
   6  -2   7       51.96       49.70      3.70 o 
   7  -2   7      127.79      135.12      7.83 o 
  -7  -1   7       10.63        3.65      2.66 o 
  -6  -1   7       38.75       40.61      5.03 o 
  -5  -1   7       26.17       24.03      3.83 o 
  -4  -1   7       37.48       34.14      3.86 o 
  -3  -1   7       16.34       24.73      3.09 o 
  -2  -1   7      571.35      623.79     10.14 o 
  -1  -1   7        8.58       11.27      1.94 o 
   0  -1   7      177.40      169.07      3.83 o 
   1  -1   7        2.28        1.44      0.73 o 
   2  -1   7      654.87      669.20      8.55 o 
   3  -1   7     1094.46     1120.98     14.02 o 
   4  -1   7       71.42       70.50      3.09 o 
   5  -1   7        0.90       -0.41      0.99 o 
   6  -1   7       61.16       60.55      5.12 o 
   7  -1   7        2.55        3.88      2.43 o 
   8  -1   7        3.24        1.78      2.31 o 
  -7   0   7        5.22        8.12      3.05 o 
  -6   0   7        2.88        1.20      1.69 o 
  -5   0   7       22.45       19.09      3.28 o 
  -4   0   7        0.19        0.90      1.48 o 
  -3   0   7      439.39      419.90     11.29 o 
  -2   0   7      105.83      100.16      2.54 o 
  -1   0   7      255.06      259.17      4.54 o 
   0   0   7     1033.44      993.66     11.27 o 
   1   0   7       77.09       77.29      2.43 o 
   2   0   7      913.36      937.46     10.97 o 
   3   0   7       93.37       99.75      2.39 o 
   4   0   7       23.79       19.21      3.66 o 
   5   0   7       16.32       14.20      1.78 o 
   6   0   7       28.70       35.27      4.15 o 
   7   0   7        0.20        0.65      1.82 o 
   8   0   7       13.10       15.03      3.76 o 
  -7   1   7       11.65        9.99      3.05 o 
  -6   1   7        0.01        1.45      1.91 o 
  -5   1   7       17.18       19.28      3.37 o 
  -4   1   7        8.44       11.54      2.49 o 
  -3   1   7       25.42       30.29      3.33 o 
  -2   1   7      298.48      296.47      8.57 o 
  -1   1   7        0.79        2.38      0.65 o 
   0   1   7     1149.80     1101.82     12.11 o 
   1   1   7     2799.67     2946.69     27.57 o 
   2   1   7     4002.95     4254.53     38.60 o 
   3   1   7        9.03        5.63      0.85 o 
   4   1   7       39.90       37.02      4.79 o 
   5   1   7       73.52       73.83      4.92 o 
   6   1   7       12.89       11.91      2.81 o 
   7   1   7       83.42       80.52      5.96 o 
   8   1   7        0.07       -1.48      2.08 o 
  -6   2   7       11.96       14.66      3.19 o 
  -5   2   7       22.35       21.40      3.33 o 
  -4   2   7       37.72       31.51      3.51 o 
  -3   2   7        9.74        8.80      2.08 o 
  -2   2   7        0.00        1.76      1.16 o 
  -1   2   7       21.50       24.47      1.37 o 
   0   2   7      114.74      103.28      3.39 o 
   1   2   7        4.21        9.47      1.13 o 
   2   2   7        2.66        3.26      1.30 o 
   3   2   7      169.42      160.22      4.06 o 
   4   2   7      127.79      125.47      3.86 o 
   5   2   7     2396.18     2405.16     37.75 o 
   6   2   7      203.59      190.94      8.31 o 
   7   2   7        7.54        5.80      2.72 o 
   8   2   7       42.39       51.41      5.66 o 
  -7   3   7        1.07       -0.99      2.51 o 
  -6   3   7        5.68        5.72      2.68 o 
  -5   3   7        2.15        1.46      1.50 o 
  -4   3   7        0.62        1.59      1.38 o 
  -3   3   7        0.35        0.16      1.25 o 
  -2   3   7       60.57       53.35      3.69 o 
  -1   3   7        8.91       10.72      1.03 o 
   0   3   7        7.19        3.67      0.84 o 
   1   3   7      152.12      174.93      2.63 o 
   2   3   7       38.75       48.68      2.23 o 
   3   3   7      110.71      118.54      5.51 o 
   4   3   7        7.16        9.66      1.52 o 
   5   3   7      256.86      246.02      8.98 o 
   6   3   7        2.45        1.20      1.71 o 
   7   3   7       33.28       37.90      4.66 o 
   8   3   7       22.81       21.81      4.36 o 
  -6   4   7        5.45        5.03      2.96 o 
  -5   4   7       22.02       26.82      3.55 o 
  -4   4   7       11.16       10.31      3.10 o 
  -3   4   7       41.33       35.74      4.48 o 
  -2   4   7       86.40       82.24      3.37 o 
  -1   4   7      270.64      264.77      4.07 o 
   0   4   7      499.81      508.47      6.06 o 
   1   4   7        3.71        2.90      0.68 o 
   2   4   7      249.38      237.51      5.25 o 
   3   4   7      560.42      550.23      8.98 o 
   4   4   7     1389.22     1312.53     23.80 o 
   5   4   7      876.90      818.11     18.37 o 
   6   4   7        2.04        1.94      1.76 o 
   7   4   7       13.73       12.00      3.28 o 
   8   4   7        1.36       -1.04      2.26 o 
  -6   5   7        6.40        3.93      2.70 o 
  -5   5   7        0.02       -0.72      1.85 o 
  -4   5   7        2.36        5.40      1.52 o 
  -3   5   7       11.14       11.58      1.80 o 
  -2   5   7      241.13      245.51      5.97 o 
  -1   5   7       89.58       86.77      3.00 o 
   0   5   7     1532.03     1587.36     17.44 o 
   1   5   7       23.00       15.61      1.70 o 
   2   5   7       71.94       70.08      3.06 o 
   3   5   7      110.27      113.35      7.67 o 
   4   5   7       10.47        6.58      2.15 o 
   5   5   7       33.01       29.25      3.95 o 
   6   5   7       14.84       11.24      3.03 o 
   7   5   7       75.14      306.78     23.25 o 
  -6   6   7        3.03        0.39      2.77 o 
  -5   6   7        0.01       -2.54      1.92 o 
  -4   6   7        3.81        6.39      2.70 o 
  -3   6   7        0.45        0.88      1.10 o 
  -2   6   7        2.50        4.09      1.22 o 
  -1   6   7        7.09        7.09      1.15 o 
   0   6   7        0.04        0.09      0.76 o 
   1   6   7       24.37       23.52      2.10 o 
   2   6   7      204.78      206.61      5.48 o 
   3   6   7        4.53        1.26      1.65 o 
   4   6   7       15.68       12.61      2.84 o 
   5   6   7       55.91       66.00      6.07 o 
   6   6   7       57.35       74.08      7.83 o 
   7   6   7       50.01       99.85     12.37 o 
  -5   7   7        0.40       -1.04      1.83 o 
  -4   7   7        0.01        1.50      2.17 o 
  -3   7   7        1.94        1.78      1.91 o 
  -2   7   7        0.49       -0.29      1.06 o 
  -1   7   7      108.30      103.43      4.00 o 
   0   7   7        0.14       -0.09      1.04 o 
   1   7   7       19.23       20.04      2.17 o 
   2   7   7        0.94        2.43      1.22 o 
   3   7   7       46.78       40.80      3.01 o 
   4   7   7       33.19       32.00      4.20 o 
   5   7   7       12.38       14.38      3.49 o 
   6   7   7        6.04        1.94      2.73 o 
   7   7   7       35.42       88.25     10.53 o 
  -4   8   7        3.49        2.91      2.42 o 
  -3   8   7        7.52        3.92      2.59 o 
  -2   8   7        7.53       11.40      2.98 o 
  -1   8   7        6.86        2.92      1.89 o 
   0   8   7       33.79       34.46      4.50 o 
   1   8   7        7.02        6.90      1.58 o 
   2   8   7      140.52      145.82      5.15 o 
   3   8   7      128.68      133.07      7.25 o 
   4   8   7        6.46        5.36      2.45 o 
   5   8   7        0.05       -1.23      1.83 o 
   6   8   7        9.91       10.78      3.74 o 
  -4   9   7        0.86       -0.04      2.82 o 
  -3   9   7        0.03       -2.24      2.26 o 
  -2   9   7       12.72       10.90      3.21 o 
  -1   9   7        4.36        4.04      2.15 o 
   0   9   7        5.65        4.84      1.59 o 
   1   9   7       17.81       24.67      3.16 o 
   2   9   7       19.97       21.44      3.35 o 
   3   9   7        1.07        0.53      2.01 o 
   4   9   7        0.01       -0.37      1.89 o 
   5   9   7        2.86        0.37      1.99 o 
   0  10   7        0.95        1.11      1.46 o 
   1  10   7        4.38        5.81      1.89 o 
   2  10   7       29.28       40.56      5.20 o 
   3  10   7        6.89        4.48      2.79 o 
   4  10   7        2.39        0.97      2.22 o 
   1  11   7        1.81       -0.58      2.36 o 
   2  11   7        2.29       -2.61      2.49 o 
   3  11   7        0.37        6.17      3.60 o 
  -2  -8   8       16.94       14.59      3.67 o 
  -1  -8   8        1.53        2.59      2.29 o 
   0  -8   8        0.02        0.34      2.06 o 
   1  -8   8        0.14        1.83      2.19 o 
   2  -8   8        2.16        3.65      2.38 o 
  -4  -7   8        2.51        0.95      2.33 o 
  -3  -7   8        2.22        1.58      1.66 o 
  -2  -7   8        6.20        4.32      2.47 o 
  -1  -7   8       15.42       15.79      3.60 o 
   0  -7   8       23.71       25.12      4.08 o 
   1  -7   8        0.49        1.85      1.78 o 
   2  -7   8        0.16        2.31      1.78 o 
   3  -7   8        2.95        4.09      2.38 o 
   4  -7   8        0.20        3.09      2.49 o 
  -5  -6   8        2.43        3.14      3.33 o 
  -4  -6   8       54.32       56.33      6.09 o 
  -3  -6   8       12.47       16.43      2.45 o 
  -2  -6   8        7.76        5.13      1.61 o 
  -1  -6   8        0.81        0.35      1.75 o 
   0  -6   8        2.27        2.19      1.71 o 
   1  -6   8        7.38        1.59      1.71 o 
   2  -6   8        0.44        0.86      1.57 o 
   3  -6   8       13.21       18.63      3.67 o 
   4  -6   8        2.98        3.85      2.35 o 
   5  -6   8        7.25        7.29      2.36 o 
  -5  -5   8        1.08        5.01      2.70 o 
  -4  -5   8        7.50        7.39      2.88 o 
  -3  -5   8       15.75       15.97      3.23 o 
  -2  -5   8        1.98        2.95      1.32 o 
  -1  -5   8      144.27      146.38      4.74 o 
   0  -5   8       20.27       17.52      2.98 o 
   1  -5   8        1.76        1.75      1.46 o 
   2  -5   8        1.12        2.96      1.76 o 
   3  -5   8        4.33        0.42      1.41 o 
   4  -5   8       19.75       15.14      3.33 o 
   5  -5   8       14.00       18.28      6.29 o 
   6  -5   8        2.95       -0.38      3.78 o 
  -6  -4   8        0.36       -0.35      2.29 o 
  -5  -4   8        0.89       -0.09      2.03 o 
  -4  -4   8       29.14       33.61      4.69 o 
  -3  -4   8        9.92        9.49      2.66 o 
  -2  -4   8       97.21       87.24      3.60 o 
  -1  -4   8        0.04       -0.05      0.88 o 
   0  -4   8       18.97       16.79      1.81 o 
   1  -4   8        0.24        1.27      1.41 o 
   2  -4   8        6.25        9.47      2.38 o 
   3  -4   8       16.64       16.88      3.12 o 
   4  -4   8      115.41      129.96      5.16 o 
   5  -4   8       14.41       12.51      2.41 o 
   6  -4   8        4.10        5.70      1.94 o 
  -6  -3   8        0.31       -0.51      2.21 o 
  -5  -3   8        3.79        4.75      2.66 o 
  -4  -3   8        6.56        8.36      2.52 o 
  -3  -3   8       56.15       45.99      4.46 o 
  -2  -3   8        3.40        1.97      1.53 o 
  -1  -3   8      135.42      135.77      8.19 o 
   0  -3   8       16.00       14.16      1.92 o 
   1  -3   8       57.20       63.85      4.23 o 
   2  -3   8       20.27       19.32      2.91 o 
   3  -3   8      635.70      624.60     15.26 o 
   4  -3   8      205.25      189.06      7.54 o 
   5  -3   8        0.03        0.17      1.28 o 
   6  -3   8        5.01        2.67      1.67 o 
   7  -3   8        2.43        7.02      3.19 o 
  -6  -2   8        1.14       -0.34      2.21 o 
  -5  -2   8        0.66       -1.25      1.45 o 
  -4  -2   8      111.69      102.34      6.33 o 
  -3  -2   8       16.04       20.06      3.10 o 
  -2  -2   8      120.87      119.93      6.89 o 
  -1  -2   8      116.32      125.44      3.69 o 
   0  -2   8       85.54       79.57      2.97 o 
   1  -2   8      108.95      121.66      3.48 o 
   2  -2   8      221.58      224.60      7.78 o 
   3  -2   8        4.10        3.28      1.53 o 
   4  -2   8       22.75       18.01      2.15 o 
   5  -2   8        0.04       -0.40      1.00 o 
   6  -2   8      108.01      117.28      7.07 o 
   7  -2   8       57.59       58.78      5.96 o 
  -7  -1   8       11.89        8.38      3.46 o 
  -6  -1   8        4.40        7.37      2.81 o 
  -5  -1   8        6.81        4.76      2.29 o 
  -4  -1   8       52.06       57.92      5.06 o 
  -3  -1   8      183.03      165.02      7.18 o 
  -2  -1   8       14.79       14.30      2.16 o 
  -1  -1   8      281.75      268.80      5.25 o 
   0  -1   8       39.16       37.35      2.03 o 
   1  -1   8        6.30        4.85      1.03 o 
   2  -1   8      415.99      423.96      6.62 o 
   3  -1   8      193.81      196.89      7.20 o 
   4  -1   8       13.51       14.59      1.85 o 
   5  -1   8       25.56       24.73      3.53 o 
   6  -1   8        0.30        0.83      1.69 o 
   7  -1   8        8.50        4.69      2.43 o 
  -7   0   8        3.23        0.56      2.26 o 
  -6   0   8        7.20        3.48      2.31 o 
  -5   0   8        6.73        5.82      2.35 o 
  -4   0   8      110.62       99.01      5.91 o 
  -3   0   8        1.04       -0.23      1.11 o 
  -2   0   8      206.15      202.42      7.43 o 
  -1   0   8        0.05        1.38      0.75 o 
   0   0   8      388.53      370.22      6.05 o 
   1   0   8      343.64      332.47     14.34 o 
   2   0   8      186.74      169.91      3.95 o 
   3   0   8        7.60        7.35      2.06 o 
   4   0   8      124.18      109.14      3.67 o 
   5   0   8      602.12      615.88     15.42 o 
   6   0   8      815.40      795.97     19.09 o 
   7   0   8       37.72       32.18      4.55 o 
   8   0   8        2.14       -0.44      2.26 o 
  -7   1   8        2.65       -1.32      2.08 o 
  -6   1   8        0.28        0.48      1.91 o 
  -5   1   8       28.83       24.98      3.81 o 
  -4   1   8       72.71       77.08      5.26 o 
  -3   1   8       31.60       33.17      3.55 o 
  -2   1   8       25.13       27.89      3.12 o 
  -1   1   8      292.11      266.49      4.59 o 
   0   1   8       91.68       96.90      2.83 o 
   1   1   8      472.35      437.93      6.77 o 
   2   1   8      321.23      354.78      6.13 o 
   3   1   8      154.16      150.53      3.95 o 
   4   1   8      121.21      121.91      3.75 o 
   5   1   8       83.26       91.86      5.80 o 
   6   1   8        0.16       -0.65      1.59 o 
   7   1   8        0.30       -1.46      1.73 o 
   8   1   8       12.32       12.74      3.62 o 
  -6   2   8       29.52       38.69      4.64 o 
  -5   2   8        8.56        5.10      2.13 o 
  -4   2   8       90.42       97.75      5.75 o 
  -3   2   8       58.97       55.20      4.08 o 
  -2   2   8       11.56        7.85      2.06 o 
  -1   2   8      225.60      211.17      3.90 o 
   0   2   8       16.28       14.75      1.29 o 
   1   2   8       12.60       14.26      2.27 o 
   2   2   8        0.67        1.17      0.82 o 
   3   2   8      372.60      385.76      6.88 o 
   4   2   8       41.75       45.44      3.18 o 
   5   2   8      316.69      294.62     10.11 o 
   6   2   8      246.38      271.74     10.29 o 
   7   2   8        4.93        6.70      2.47 o 
   8   2   8        4.89        4.52      2.68 o 
  -6   3   8        0.73        1.27      1.48 o 
  -5   3   8       40.75       41.86      4.41 o 
  -4   3   8       12.68       13.92      2.77 o 
  -3   3   8      244.74      239.46      8.45 o 
  -2   3   8       28.64       27.19      3.12 o 
  -1   3   8      392.88      385.44     10.09 o 
   0   3   8     1010.61     1023.61     12.06 o 
   1   3   8      225.00      229.70      4.77 o 
   2   3   8      112.49      100.95      3.33 o 
   3   3   8       26.57       34.11      2.22 o 
   4   3   8       76.91       86.07      5.77 o 
   5   3   8        9.55        8.91      2.45 o 
   6   3   8        0.03        0.16      1.62 o 
   7   3   8        8.52        5.47      2.51 o 
   8   3   8       10.36        4.36      2.98 o 
  -6   4   8        3.04        6.58      2.88 o 
  -5   4   8        0.21        0.92      1.32 o 
  -4   4   8        3.60        0.76      2.13 o 
  -3   4   8        9.88       11.21      1.79 o 
  -2   4   8      122.46      120.16      4.09 o 
  -1   4   8       16.10       16.41      1.68 o 
   0   4   8       54.13       51.78      1.84 o 
   1   4   8        2.15        0.74      0.79 o 
   2   4   8      680.29      679.58      9.96 o 
   3   4   8       14.27       16.05      2.05 o 
   4   4   8      521.38      488.80      8.92 o 
   5   4   8        9.25        9.53      2.52 o 
   6   4   8        0.41        0.55      1.62 o 
   7   4   8       20.30        9.69      3.02 o 
   8   4   8        2.45        1.96      2.70 o 
  -6   5   8        1.03        5.49      3.23 o 
  -5   5   8        0.44        3.49      2.45 o 
  -4   5   8        5.09        5.94      2.14 o 
  -3   5   8       21.78       24.98      2.40 o 
  -2   5   8        0.06        0.90      1.80 o 
  -1   5   8       39.84       45.88      5.18 o 
   0   5   8       20.18       18.36      1.74 o 
   1   5   8       17.54       18.30      1.84 o 
   2   5   8        3.85        3.82      1.23 o 
   3   5   8      357.01      353.35      7.35 o 
   4   5   8       23.88       28.03      2.53 o 
   5   5   8       86.72       80.91      5.57 o 
   6   5   8        0.09        2.88      2.03 o 
   7   5   8        0.96        0.56      2.28 o 
  -5   6   8        0.00        0.49      2.03 o 
  -4   6   8        1.42       -1.55      1.57 o 
  -3   6   8       22.22       20.97      3.89 o 
  -2   6   8        4.30        4.39      1.35 o 
  -1   6   8       63.89       67.90      4.65 o 
   0   6   8        8.83        8.32      1.50 o 
   1   6   8        1.86        4.58      1.23 o 
   2   6   8        3.04        2.59      1.23 o 
   3   6   8       80.06       73.15      3.56 o 
   4   6   8      302.16      280.54     10.34 o 
   5   6   8        0.01       -0.71      1.45 o 
   6   6   8       32.77       36.43      6.05 o 
   7   6   8        1.29        1.99      4.64 o 
  -5   7   8        6.93        6.00      3.19 o 
  -4   7   8        0.80       -2.38      1.59 o 
  -3   7   8       33.70       40.15      3.12 o 
  -2   7   8       45.08       55.65      3.30 o 
  -1   7   8       62.61       70.09      4.87 o 
   0   7   8       16.21       19.28      2.13 o 
   1   7   8        6.63       11.41      1.76 o 
   2   7   8       32.17       37.53      3.55 o 
   3   7   8       15.28       19.66      2.43 o 
   4   7   8       10.36       10.99      2.84 o 
   5   7   8       10.41        7.30      2.63 o 
   6   7   8        9.96       15.26      4.52 o 
   7   7   8        4.04        7.50      5.86 o 
  -4   8   8        1.30        1.09      2.31 o 
  -3   8   8        1.46        1.46      2.15 o 
  -2   8   8        1.90        3.89      1.54 o 
  -1   8   8        1.15       -0.78      1.66 o 
   0   8   8       19.95       22.11      2.39 o 
   1   8   8        1.56        4.68      2.32 o 
   2   8   8       31.28       32.24      2.89 o 
   3   8   8       19.71       21.40      3.85 o 
   4   8   8        0.10        0.48      1.75 o 
   5   8   8       34.62       34.42      4.94 o 
   6   8   8        2.41        2.06      2.81 o 
  -3   9   8        0.03       -0.18      2.58 o 
  -1   9   8        0.02        0.81      1.69 o 
   0   9   8        2.84        3.43      3.08 o 
   1   9   8        3.89        4.05      4.30 o 
   2   9   8       11.61        6.54      1.71 o 
   3   9   8        0.50        0.53      2.12 o 
   4   9   8        3.24        0.21      2.15 o 
   5   9   8       25.02       24.35      4.85 o 
   0  10   8        1.62        4.23      2.33 o 
   1  10   8        7.26        8.52      2.07 o 
   2  10   8       11.62       13.51      3.76 o 
   3  10   8       16.79       11.10      3.48 o 
   4  10   8        1.38       -0.65      2.63 o 
   1  11   8        0.12        1.91      2.66 o 
   2  11   8        0.18       -2.58      2.52 o 
  -1  -8   9        0.13       -1.18      2.15 o 
   0  -8   9        3.17        4.78      2.68 o 
   1  -8   9        0.08        4.66      2.89 o 
  -3  -7   9        0.14       -2.05      1.92 o 
  -2  -7   9        0.09        0.00      1.96 o 
  -1  -7   9        0.72        0.95      1.94 o 
   0  -7   9        6.34        9.19      2.88 o 
   1  -7   9        4.57        9.35      2.82 o 
   2  -7   9        0.39        2.08      2.21 o 
   3  -7   9        1.90        1.69      2.13 o 
  -4  -6   9        1.99        0.99      2.29 o 
  -3  -6   9       16.19       17.50      3.81 o 
  -2  -6   9        0.31        1.04      1.36 o 
  -1  -6   9        3.26        3.39      2.08 o 
   0  -6   9        0.00        2.45      1.83 o 
   1  -6   9        0.10       -0.72      1.55 o 
   2  -6   9        3.18        3.46      2.10 o 
   3  -6   9        5.31        3.03      2.13 o 
   4  -6   9       12.57       12.35      3.58 o 
  -5  -5   9       21.22       18.86      4.34 o 
  -4  -5   9        1.18        1.69      2.10 o 
  -3  -5   9       17.55       22.99      3.95 o 
  -2  -5   9        7.18        3.06      2.81 o 
  -1  -5   9        9.82       11.47      1.86 o 
   0  -5   9       23.24       23.02      3.48 o 
   1  -5   9        4.30        5.24      1.99 o 
   2  -5   9       35.53       31.81      4.09 o 
   3  -5   9        3.10        1.04      1.69 o 
   4  -5   9       56.38       54.85      5.57 o 
   5  -5   9        7.14        5.47      2.68 o 
  -5  -4   9        0.46       -2.59      1.92 o 
  -4  -4   9        0.07       -0.64      1.68 o 
  -3  -4   9        7.21        8.98      2.56 o 
  -2  -4   9        1.57        0.10      1.08 o 
  -1  -4   9        9.37        6.47      1.41 o 
   0  -4   9       55.23       56.91      4.18 o 
   1  -4   9        7.09       10.57      2.49 o 
   2  -4   9      246.99      259.80      9.60 o 
   3  -4   9        1.23        0.25      1.39 o 
   4  -4   9        0.42        0.56      1.73 o 
   5  -4   9        4.16        3.31      1.67 o 
   6  -4   9        7.26        8.80      3.05 o 
  -6  -3   9       13.17       21.49      4.92 o 
  -5  -3   9       19.14       20.43      3.95 o 
  -4  -3   9       46.10       48.43      5.19 o 
  -3  -3   9       18.05       19.58      3.37 o 
  -2  -3   9        7.22        4.79      1.35 o 
  -1  -3   9        0.84        0.36      0.94 o 
   0  -3   9        0.07       -0.21      0.85 o 
   1  -3   9       30.42       31.09      3.42 o 
   2  -3   9        7.73        6.09      2.08 o 
   3  -3   9        1.21        3.16      1.85 o 
   4  -3   9        5.27        9.51      2.65 o 
   5  -3   9       36.47       40.26      4.97 o 
   6  -3   9       12.30        7.96      3.07 o 
  -6  -2   9        7.39        4.69      2.81 o 
  -5  -2   9       86.69       86.99      6.69 o 
  -4  -2   9        8.10        7.96      2.61 o 
  -3  -2   9      145.27      139.32      7.16 o 
  -2  -2   9        0.86        1.08      1.53 o 
  -1  -2   9       17.17       17.58      1.81 o 
   0  -2   9        0.26       -0.41      0.77 o 
   1  -2   9      214.51      222.86      9.61 o 
   2  -2   9       20.78       21.29      2.96 o 
   3  -2   9       25.49       28.37      3.49 o 
   4  -2   9       11.53        9.37      1.77 o 
   5  -2   9       22.11       20.89      3.76 o 
   6  -2   9       88.45       85.33      6.33 o 
   7  -2   9       70.36       69.58      6.40 o 
  -6  -1   9        0.16       -2.70      1.80 o 
  -5  -1   9       27.79       22.86      4.16 o 
  -4  -1   9       96.11       96.17      6.26 o 
  -3  -1   9       89.67       85.85      5.56 o 
  -2  -1   9       74.75       69.09      4.68 o 
  -1  -1   9      116.86      106.60      3.43 o 
   0  -1   9      271.52      284.63      5.71 o 
   1  -1   9       19.07       15.92      1.58 o 
   2  -1   9      432.62      451.46     11.48 o 
   3  -1   9        3.86        2.19      1.46 o 
   4  -1   9       88.67       91.21      5.59 o 
   5  -1   9       32.89       33.43      4.16 o 
   6  -1   9       11.66       11.66      2.95 o 
   7  -1   9        1.86        2.75      2.40 o 
  -6   0   9        7.76       14.80      3.55 o 
  -5   0   9       48.19       48.60      5.12 o 
  -4   0   9       20.82       18.42      3.35 o 
  -3   0   9        0.51       -0.14      1.22 o 
  -2   0   9        4.41        3.39      1.61 o 
  -1   0   9       74.39       65.48      2.57 o 
   0   0   9      412.73      424.43      6.94 o 
   1   0   9       62.99       60.07      2.49 o 
   2   0   9      252.84      240.95      5.05 o 
   3   0   9      366.91      371.97      8.59 o 
   4   0   9       96.71       86.83      5.29 o 
   5   0   9       22.82       24.50      3.60 o 
   6   0   9       16.45       14.64      3.21 o 
   7   0   9        5.49        9.91      3.18 o 
  -6   1   9        8.23       10.00      3.07 o 
  -5   1   9        6.05        9.03      2.54 o 
  -4   1   9      114.41      123.71      6.74 o 
  -3   1   9       12.46       10.44      2.58 o 
  -2   1   9       90.39       88.95      5.10 o 
  -1   1   9       23.14       25.46      1.61 o 
   0   1   9        1.96        1.21      1.22 o 
   1   1   9       43.64       37.85      2.05 o 
   2   1   9       96.62      106.24      3.35 o 
   3   1   9        3.89        5.17      1.14 o 
   4   1   9      144.78      160.05      7.09 o 
   5   1   9      187.16      188.22      8.22 o 
   6   1   9        6.28        3.92      2.22 o 
   7   1   9       23.79       25.32      4.38 o 
   8   1   9        2.02        0.30      2.79 o 
  -6   2   9        5.94        9.53      3.10 o 
  -5   2   9       39.04       41.04      4.59 o 
  -4   2   9       14.40       14.13      2.95 o 
  -3   2   9       55.31       54.90      4.22 o 
  -2   2   9        0.11       -1.43      0.95 o 
  -1   2   9      237.90      253.46      8.26 o 
   0   2   9        0.53        0.54      0.94 o 
   1   2   9      289.47      266.96      5.38 o 
   2   2   9       46.54       36.84      2.20 o 
   3   2   9      329.43      329.78      6.47 o 
   4   2   9       96.93       94.36      3.60 o 
   5   2   9       77.36       78.45      5.29 o 
   6   2   9        8.79        7.73      2.52 o 
   7   2   9        0.55        1.20      1.99 o 
   8   2   9       18.66       19.64      4.32 o 
  -6   3   9        0.40       -1.13      1.94 o 
  -5   3   9        9.18       10.06      2.82 o 
  -4   3   9       49.44       51.81      4.69 o 
  -3   3   9       50.39       49.13      4.25 o 
  -2   3   9      126.59      116.28      5.82 o 
  -1   3   9        1.01       -0.26      1.36 o 
   0   3   9      568.30      558.90      8.16 o 
   1   3   9      200.28      240.95      5.13 o 
   2   3   9      108.27      104.15      3.52 o 
   3   3   9       87.24       88.17      4.54 o 
   4   3   9      167.62      167.66      4.89 o 
   5   3   9       93.45       78.17      5.38 o 
   6   3   9       12.02       11.82      2.95 o 
   7   3   9        8.22        9.07      2.86 o 
   8   3   9        0.12        2.42      3.07 o 
  -6   4   9        0.91       -2.12      2.24 o 
  -5   4   9       11.15       11.77      2.28 o 
  -4   4   9        0.17       -1.09      1.07 o 
  -3   4   9        0.42        0.06      0.95 o 
  -2   4   9        1.37        1.77      1.07 o 
  -1   4   9       37.32       36.69      2.33 o 
   0   4   9      138.09      143.54      4.01 o 
   1   4   9       69.06       77.13      3.05 o 
   2   4   9      137.45      132.24      6.94 o 
   3   4   9      420.13      411.65      7.80 o 
   4   4   9       17.33       14.32      3.18 o 
   5   4   9       74.06       76.94      5.42 o 
   6   4   9       21.09       25.39      4.13 o 
   7   4   9       23.63       21.28      4.08 o 
  -6   5   9        0.74        3.02      3.19 o 
  -5   5   9        0.30        2.08      2.17 o 
  -4   5   9       57.98       58.39      3.76 o 
  -3   5   9       20.99       20.25      2.33 o 
  -2   5   9        8.50        7.52      1.60 o 
  -1   5   9       46.35       46.55      2.70 o 
   0   5   9      106.72      110.31      3.73 o 
   1   5   9       19.70       19.00      1.94 o 
   2   5   9       23.53       23.62      2.16 o 
   3   5   9      137.19      130.66      4.45 o 
   4   5   9       14.46       14.01      4.43 o 
   5   5   9       12.07       12.46      2.89 o 
   6   5   9       70.60       93.84      6.65 o 
   7   5   9       11.98       19.72      4.20 o 
  -5   6   9        0.68       -1.41      2.47 o 
  -4   6   9        0.53       -0.44      1.28 o 
  -3   6   9       54.44       64.37      6.26 o 
  -2   6   9        2.10        1.19      1.45 o 
  -1   6   9      103.69      106.49      5.89 o 
   0   6   9        0.40        0.10      1.30 o 
   1   6   9       94.18       90.77      4.45 o 
   2   6   9      130.83      133.40      7.86 o 
   3   6   9      105.38      101.94      4.15 o 
   4   6   9        0.30        1.39      1.41 o 
   5   6   9       41.54       47.67      5.47 o 
   6   6   9        0.22        0.37      2.43 o 
   7   6   9        0.00        7.62      5.87 o 
  -5   7   9        5.37       14.03      4.02 o 
  -4   7   9        1.94        4.82      2.73 o 
  -3   7   9        0.18       -1.16      1.39 o 
  -2   7   9       29.15       40.06      4.69 o 
  -1   7   9       46.01       49.17      4.50 o 
   0   7   9       55.93       60.24      3.17 o 
   1   7   9       10.61       10.56      1.75 o 
   2   7   9      169.53      170.02      5.36 o 
   3   7   9        6.33        5.77      1.54 o 
   4   7   9       29.59       30.56      6.88 o 
   5   7   9       50.86       47.44      5.52 o 
   6   7   9        5.99       14.96      4.46 o 
   7   7   9       18.74       31.28      8.52 o 
  -4   8   9        6.98        5.17      3.02 o 
  -3   8   9        0.95        3.14      2.31 o 
  -2   8   9        1.69        2.49      1.89 o 
  -1   8   9        2.88        0.65      1.52 o 
   0   8   9       36.50       31.44      4.04 o 
   1   8   9        4.85        4.99      2.61 o 
   2   8   9        0.91        1.26      1.25 o 
   3   8   9       79.39       78.66      4.08 o 
   4   8   9        4.34        1.41      1.94 o 
   5   8   9       29.51       26.94      4.71 o 
   6   8   9        0.06        1.27      2.98 o 
  -1   9   9       47.13       60.23      5.42 o 
   0   9   9        0.52        1.99      1.89 o 
   1   9   9        0.61        0.21      1.41 o 
   2   9   9       10.84        9.62      2.85 o 
   3   9   9       14.30       11.46      2.38 o 
   4   9   9        0.02        0.07      2.35 o 
   5   9   9        2.88       -3.20      2.13 o 
   0  10   9        1.67        2.86      2.49 o 
   1  10   9        2.11        4.44      1.88 o 
   2  10   9        7.85        6.46      1.96 o 
   3  10   9        0.11       -1.32      1.89 o 
   4  10   9        4.39        5.27      3.16 o 
   1  11   9        0.10       -1.61      1.61 o 
   2  11   9       14.92       17.31      4.55 o 
  -2  -7  10        9.68       15.90      3.55 o 
  -1  -7  10        2.11        4.92      2.38 o 
   0  -7  10        0.71        4.68      2.45 o 
   1  -7  10        0.00        1.85      1.94 o 
   2  -7  10        3.54        1.61      2.28 o 
  -3  -6  10        5.61        2.36      2.56 o 
  -2  -6  10        0.00        0.83      1.89 o 
  -1  -6  10       22.69       22.53      3.79 o 
   0  -6  10        0.95        1.43      1.80 o 
   1  -6  10        5.30        4.48      2.24 o 
   2  -6  10       20.89       15.44      3.53 o 
   3  -6  10       10.22        8.38      3.02 o 
   4  -6  10        0.51       -1.18      2.10 o 
  -4  -5  10        1.44        2.19      2.22 o 
  -3  -5  10        0.56       -0.30      1.85 o 
  -2  -5  10       16.87       16.51      2.24 o 
  -1  -5  10        0.08        0.86      1.61 o 
   0  -5  10       27.83       24.05      3.53 o 
   1  -5  10        0.20        1.16      1.78 o 
   2  -5  10        6.34        7.89      2.59 o 
   3  -5  10        5.43        4.41      2.21 o 
   4  -5  10        0.76        1.83      2.08 o 
   5  -5  10        3.41        0.39      2.51 o 
  -5  -4  10        4.89        6.05      3.16 o 
  -4  -4  10       33.17       42.32      5.33 o 
  -3  -4  10        0.02        1.98      1.82 o 
  -2  -4  10        2.04        4.38      2.10 o 
  -1  -4  10        4.93        3.76      1.25 o 
   0  -4  10        3.15        7.76      2.19 o 
   1  -4  10        2.44        0.26      1.43 o 
   2  -4  10       11.91       11.93      2.84 o 
   3  -4  10       18.21       21.17      3.63 o 
   4  -4  10       11.87       19.28      3.63 o 
   5  -4  10        6.18        8.20      2.81 o 
   6  -4  10        2.45       -1.57      2.29 o 
  -5  -3  10        0.18       -1.13      1.78 o 
  -4  -3  10       32.07       36.43      5.17 o 
  -3  -3  10       23.15       22.60      3.74 o 
  -2  -3  10       37.60       39.98      4.20 o 
  -1  -3  10       50.66       44.97      4.29 o 
   0  -3  10       10.53       12.07      1.71 o 
   1  -3  10       62.55       58.41      4.36 o 
   2  -3  10        6.46        4.20      1.94 o 
   3  -3  10       21.48       19.14      3.28 o 
   4  -3  10       17.76       14.82      3.35 o 
   5  -3  10        1.83        0.78      1.82 o 
   6  -3  10       54.95       66.85      6.56 o 
  -6  -2  10        1.74       -2.19      3.03 o 
  -5  -2  10        2.69        7.20      2.96 o 
  -4  -2  10        0.24       -1.04      1.52 o 
  -3  -2  10       26.20       24.24      3.81 o 
  -2  -2  10       22.68       16.41      3.05 o 
  -1  -2  10      279.79      280.04      6.20 o 
   0  -2  10      102.55      105.36      3.74 o 
   1  -2  10      101.53      100.36      3.54 o 
   2  -2  10      359.39      364.82     10.83 o 
   3  -2  10        1.31        0.35      1.53 o 
   4  -2  10       40.13       38.18      4.34 o 
   5  -2  10        0.65        0.60      1.80 o 
   6  -2  10        2.64        6.05      2.72 o 
   7  -2  10        0.17        3.95      2.68 o 
  -6  -1  10       22.73       29.66      5.24 o 
  -5  -1  10       19.15       22.30      4.16 o 
  -4  -1  10        2.41        2.05      1.89 o 
  -3  -1  10        3.02        1.80      1.69 o 
  -2  -1  10       57.14       47.53      4.39 o 
  -1  -1  10        7.14        4.57      1.20 o 
   0  -1  10       94.98       84.49      3.20 o 
   1  -1  10       79.18       91.21      3.58 o 
   2  -1  10      376.15      368.07     10.48 o 
   3  -1  10       29.63       29.37      3.53 o 
   4  -1  10       16.93       18.72      3.21 o 
   5  -1  10       99.47      117.41      6.92 o 
   6  -1  10       28.14       27.98      4.45 o 
   7  -1  10       20.00       16.00      3.70 o 
  -6   0  10       37.90       29.30      4.87 o 
  -5   0  10        3.95        4.83      2.51 o 
  -4   0  10       28.83       34.44      4.52 o 
  -3   0  10       17.22       15.60      3.10 o 
  -2   0  10        0.06       -0.39      1.20 o 
  -1   0  10       14.63       13.74      1.89 o 
   0   0  10       20.06       21.10      1.77 o 
   1   0  10       14.97       15.71      1.65 o 
   2   0  10        0.22        0.91      0.91 o 
   3   0  10        0.02        1.80      1.31 o 
   4   0  10        0.16       -0.25      1.18 o 
   5   0  10       41.37       48.82      4.87 o 
   6   0  10        0.33        2.24      1.92 o 
   7   0  10       15.84       17.29      3.86 o 
  -6   1  10       26.08       34.10      5.03 o 
  -5   1  10        9.59        9.72      2.70 o 
  -4   1  10        6.55        5.70      2.24 o 
  -3   1  10      152.38      132.53      6.81 o 
  -2   1  10      109.44      106.79      5.80 o 
  -1   1  10      217.47      213.08      7.83 o 
   0   1  10       16.05       18.96      1.67 o 
   1   1  10      136.99      138.63      3.91 o 
   2   1  10       50.37       47.84      2.51 o 
   3   1  10       14.65       14.09      3.73 o 
   4   1  10       11.35       10.57      2.47 o 
   5   1  10       36.53       44.65      4.62 o 
   6   1  10        1.16        1.08      1.69 o 
   7   1  10        3.68        1.92      2.36 o 
  -6   2  10       15.16       15.12      3.72 o 
  -5   2  10        0.12       -0.76      1.76 o 
  -4   2  10        4.57        5.65      2.15 o 
  -3   2  10       61.60       69.97      5.03 o 
  -2   2  10        9.98        9.60      2.45 o 
  -1   2  10      555.90      558.95     13.57 o 
   0   2  10      433.94      406.26      6.86 o 
   1   2  10      450.54      430.07      7.39 o 
   2   2  10      521.62      522.14      8.56 o 
   3   2  10       21.13       23.09      2.00 o 
   4   2  10      339.34      327.39      6.87 o 
   5   2  10        3.28        1.76      1.73 o 
   6   2  10        6.39       10.36      2.95 o 
   7   2  10        0.46       -1.22      1.94 o 
  -6   3  10       11.50       14.22      3.62 o 
  -5   3  10        6.86        3.76      2.45 o 
  -4   3  10        0.08       -0.12      1.45 o 
  -3   3  10        0.01       -0.56      1.31 o 
  -2   3  10        0.14        0.51      1.45 o 
  -1   3  10        3.19        4.68      1.87 o 
   0   3  10      719.56      710.21      9.86 o 
   1   3  10      167.03      176.07      5.42 o 
   2   3  10      446.18      416.20      7.55 o 
   3   3  10       69.60       63.10      3.05 o 
   4   3  10      260.57      254.64      6.22 o 
   5   3  10       58.84       57.68      3.27 o 
   6   3  10       10.69        5.87      2.42 o 
   7   3  10      106.05      107.88      7.29 o 
  -6   4  10        6.73        8.10      3.42 o 
  -5   4  10        8.09        8.49      2.14 o 
  -4   4  10        0.02        1.72      1.28 o 
  -3   4  10       33.62       28.17      3.69 o 
  -2   4  10       50.13       44.60      4.16 o 
  -1   4  10       92.59       96.69      4.75 o 
   0   4  10      253.58      247.96      8.68 o 
   1   4  10        0.47        0.23      0.90 o 
   2   4  10        0.08       -0.89      0.82 o 
   3   4  10       53.19       50.09      3.67 o 
   4   4  10        4.30        4.34      2.06 o 
   5   4  10      125.07      116.46      6.69 o 
   6   4  10        1.26       -0.02      1.71 o 
   7   4  10       56.26       63.44      6.30 o 
  -5   5  10       49.03       50.74      3.98 o 
  -4   5  10       43.42       49.53      3.71 o 
  -3   5  10       16.02       18.20      2.33 o 
  -2   5  10        0.65        0.96      1.02 o 
  -1   5  10      140.39      143.99      6.95 o 
   0   5  10        3.90        1.99      1.68 o 
   1   5  10      361.23      376.77      7.44 o 
   2   5  10       61.74       60.65      3.02 o 
   3   5  10       16.36        9.18      1.64 o 
   4   5  10       46.73       44.30      3.10 o 
   5   5  10       11.15        8.26      2.66 o 
   6   5  10        0.37       -1.41      1.62 o 
   7   5  10        1.02        0.23      2.47 o 
  -5   6  10        7.97        9.19      3.53 o 
  -4   6  10       19.03       21.46      2.75 o 
  -3   6  10        0.97        0.62      1.65 o 
  -2   6  10        0.00        1.62      1.69 o 
  -1   6  10      115.57      125.73      6.58 o 
   0   6  10      139.59      136.92      6.81 o 
   1   6  10       48.48       45.53      2.94 o 
   2   6  10      300.58      291.87     10.57 o 
   3   6  10        2.86        1.26      1.15 o 
   4   6  10       28.67       26.45      2.71 o 
   5   6  10        0.87        3.12      1.98 o 
   6   6  10       12.09       13.20      3.97 o 
   7   6  10        2.17        9.46      5.63 o 
  -4   7  10        1.72        0.67      2.24 o 
  -3   7  10        0.27       -0.04      1.37 o 
  -2   7  10       75.08       85.35      5.98 o 
  -1   7  10      377.18      397.76     12.42 o 
   0   7  10       17.54       15.44      3.02 o 
   1   7  10        0.21        0.05      1.12 o 
   2   7  10       73.15       73.62      3.69 o 
   3   7  10       12.20       17.04      2.31 o 
   4   7  10       86.98       86.82      6.09 o 
   5   7  10       53.85       62.51      6.26 o 
   6   7  10        0.02        0.90      2.13 o 
  -2   8  10       82.00       76.21      5.84 o 
  -1   8  10        1.34       -0.85      1.91 o 
   0   8  10       21.41       21.54      3.65 o 
   1   8  10       25.67       30.52      2.89 o 
   2   8  10        1.79       -0.46      1.23 o 
   3   8  10        0.01        0.79      1.17 o 
   4   8  10        4.25        2.24      2.07 o 
   5   8  10       21.27       23.53      4.41 o 
   6   8  10        1.22       -2.03      2.63 o 
  -1   9  10        7.21        7.89      2.68 o 
   0   9  10        5.71       11.15      3.14 o 
   1   9  10       20.81       21.15      2.68 o 
   2   9  10       23.01       24.21      2.90 o 
   3   9  10       20.22       20.35      3.72 o 
   4   9  10       14.58       10.73      3.26 o 
   5   9  10        1.56        2.06      2.58 o 
  -1  10  10        0.00        1.91      2.22 o 
   0  10  10       22.31       30.57      4.76 o 
   1  10  10       37.09       41.28      5.24 o 
   2  10  10        0.03        0.93      1.60 o 
   3  10  10        1.70        0.97      2.47 o 
   4  10  10        8.64       16.97      4.23 o 
  -1  -7  11        1.79        3.19      2.19 o 
   0  -7  11        0.71        0.32      2.03 o 
   1  -7  11        2.51        2.95      2.79 o 
  -3  -6  11        0.63       -1.31      1.91 o 
  -1  -6  11        1.44        6.26      2.35 o 
   0  -6  11        4.58        4.02      2.21 o 
   1  -6  11        3.07        7.50      2.70 o 
   2  -6  11        2.31       -0.05      1.66 o 
   3  -6  11        8.84        5.63      2.73 o 
  -4  -5  11        0.03       -1.46      2.43 o 
  -3  -5  11       16.14       19.74      4.04 o 
  -2  -5  11        4.82        6.88      2.61 o 
  -1  -5  11        2.88        9.19      2.49 o 
   0  -5  11        3.47        3.78      2.13 o 
   1  -5  11        2.59        5.13      2.21 o 
   2  -5  11        4.34        2.06      2.01 o 
   3  -5  11       12.68       11.57      3.05 o 
   4  -5  11       43.19       53.44      5.80 o 
  -4  -4  11        8.61       14.57      3.69 o 
  -3  -4  11        0.64        2.84      2.08 o 
  -2  -4  11       51.17       51.67      4.94 o 
  -1  -4  11        6.28        4.73      1.48 o 
   0  -4  11        9.11        8.06      2.42 o 
   1  -4  11       28.89       28.84      3.85 o 
   2  -4  11       30.91       32.53      4.29 o 
   3  -4  11       12.37       11.29      2.98 o 
   4  -4  11        0.66        0.41      1.59 o 
   5  -4  11        0.14        2.31      2.10 o 
  -5  -3  11        9.21        8.12      3.39 o 
  -4  -3  11        0.24        0.35      2.05 o 
  -3  -3  11       15.17       14.29      3.33 o 
  -2  -3  11       11.98       10.43      2.81 o 
  -1  -3  11      162.92      155.17      9.55 o 
   0  -3  11        0.13        0.72      1.02 o 
   1  -3  11       21.49       31.17      3.81 o 
   2  -3  11       28.43       25.10      3.60 o 
   3  -3  11       59.73       59.98      5.31 o 
   4  -3  11        0.01       -0.58      1.45 o 
   5  -3  11        0.00        1.45      2.15 o 
   6  -3  11       18.87       19.79      4.46 o 
  -5  -2  11        6.08        4.45      2.81 o 
  -4  -2  11        6.91        6.39      2.63 o 
  -3  -2  11        7.99        8.13      2.66 o 
  -2  -2  11       49.80       39.22      4.30 o 
  -1  -2  11        6.99        5.09      1.98 o 
   0  -2  11       43.79       42.00      5.57 o 
   1  -2  11        9.72        9.56      2.22 o 
   2  -2  11      106.27      112.70      6.07 o 
   3  -2  11       47.91       48.27      4.71 o 
   4  -2  11       59.40       70.53      5.31 o 
   5  -2  11       24.84       28.62      4.41 o 
   6  -2  11       41.43       45.96      5.61 o 
  -5  -1  11       30.98       44.44      5.66 o 
  -4  -1  11        0.10       -2.09      1.39 o 
  -3  -1  11        3.99        2.58      2.13 o 
  -2  -1  11       63.36       68.80      5.10 o 
  -1  -1  11        0.28        1.22      1.48 o 
   0  -1  11        7.60        7.23      1.43 o 
   1  -1  11        0.19        0.14      0.92 o 
   2  -1  11      366.37      382.59     10.97 o 
   3  -1  11        4.02        5.08      1.99 o 
   4  -1  11       48.92       50.90      4.85 o 
   5  -1  11       54.04       52.70      5.31 o 
   6  -1  11        0.56        0.30      2.40 o 
   7  -1  11        2.87        0.58      2.28 o 
  -6   0  11        5.89        8.59      3.70 o 
  -5   0  11        0.24        1.41      2.10 o 
  -4   0  11       85.25       95.06      6.56 o 
  -3   0  11        5.07        2.73      1.98 o 
  -2   0  11      144.39      130.85      6.74 o 
  -1   0  11      385.06      405.78     11.57 o 
   0   0  11        0.47        1.03      1.00 o 
   1   0  11      980.12      957.72     12.74 o 
   2   0  11       20.75       20.39      2.37 o 
   3   0  11       19.08       25.51      3.37 o 
   4   0  11       35.88       39.64      4.36 o 
   5   0  11       16.23       15.81      3.42 o 
   6   0  11       13.69       21.15      3.97 o 
   7   0  11       10.08        6.69      3.09 o 
  -6   1  11       10.62       11.04      3.62 o 
  -5   1  11       10.44        5.96      2.58 o 
  -4   1  11        4.71        5.73      2.43 o 
  -3   1  11      236.30      216.08      9.03 o 
  -2   1  11       48.04       40.31      4.09 o 
  -1   1  11      109.79      114.32      6.00 o 
   0   1  11       82.84       86.77      5.76 o 
   1   1  11      906.53      943.21     12.57 o 
   2   1  11       14.98       16.33      1.82 o 
   3   1  11      226.18      222.90      8.72 o 
   4   1  11      156.73      152.06      7.34 o 
   5   1  11       14.21       11.78      2.89 o 
   6   1  11       35.29       26.41      4.36 o 
   7   1  11       11.34       10.60      3.32 o 
  -6   2  11        0.05       -0.86      1.92 o 
  -5   2  11        0.34       -0.09      1.92 o 
  -4   2  11       34.82       32.13      4.41 o 
  -3   2  11       46.42       44.69      4.66 o 
  -2   2  11        8.61        3.51      1.71 o 
  -1   2  11       14.55        8.94      2.38 o 
   0   2  11       69.40       66.81      3.91 o 
   1   2  11        0.47        0.88      1.14 o 
   2   2  11       59.98       59.82      2.93 o 
   3   2  11       11.33       10.77      1.72 o 
   4   2  11      252.31      236.70      5.94 o 
   5   2  11        0.82       -0.16      1.32 o 
   6   2  11       84.63       89.94      6.42 o 
   7   2  11       21.68       14.96      3.67 o 
  -5   3  11        6.40        0.62      2.06 o 
  -4   3  11      186.83      182.86      8.75 o 
  -3   3  11       86.44       77.61      5.50 o 
  -2   3  11       32.89       32.04      3.81 o 
  -1   3  11        3.13        2.12      1.66 o 
   0   3  11       92.99       88.49      3.23 o 
   1   3  11      400.98      398.47      7.37 o 
   2   3  11        0.14       -0.42      0.89 o 
   3   3  11        0.19       -0.07      0.89 o 
   4   3  11       39.02       45.21      4.15 o 
   5   3  11       83.92       93.68      6.10 o 
   6   3  11        0.02        0.04      1.57 o 
   7   3  11       10.28        8.31      2.95 o 
  -5   4  11        0.15        1.78      1.62 o 
  -4   4  11       86.65       86.13      6.16 o 
  -3   4  11        2.21        1.20      1.61 o 
  -2   4  11       44.57       44.60      4.52 o 
  -1   4  11      578.96      542.63     14.22 o 
   0   4  11      294.15      282.63      9.74 o 
   1   4  11      211.83      191.51      5.11 o 
   2   4  11       68.60       70.21      3.26 o 
   3   4  11      147.72      117.95      5.81 o 
   4   4  11       19.38       18.65      2.15 o 
   5   4  11        1.33        1.81      1.59 o 
   6   4  11       13.02       15.38      3.35 o 
   7   4  11        0.10        1.08      2.29 o 
  -5   5  11        2.46       -1.33      1.60 o 
  -4   5  11        0.01       -0.01      1.38 o 
  -3   5  11        5.49        9.86      3.16 o 
  -2   5  11       26.05       22.55      3.69 o 
  -1   5  11     1277.25     1355.93     25.90 o 
   0   5  11      504.98      531.27     14.11 o 
   1   5  11       38.02       35.38      2.54 o 
   2   5  11       62.15       62.26      3.61 o 
   3   5  11       57.18       56.01      5.59 o 
   4   5  11      209.84      215.53     10.71 o 
   5   5  11        4.11        5.78      1.71 o 
   6   5  11       69.50       75.44      6.53 o 
   7   5  11       39.99       37.24      5.56 o 
  -5   6  11        0.36       -0.49      2.38 o 
  -4   6  11        0.13       -1.44      1.39 o 
  -3   6  11       26.32       24.24      3.93 o 
  -2   6  11      239.41      244.15      9.86 o 
  -1   6  11      216.12      220.10      9.12 o 
   0   6  11        0.00        1.29      1.82 o 
   1   6  11        0.32       -0.58      0.80 o 
   2   6  11       40.94       35.76      2.75 o 
   3   6  11       75.98       59.31      3.48 o 
   4   6  11       59.73       54.42      3.57 o 
   5   6  11       34.97       36.17      4.64 o 
   6   6  11       46.41       40.33      5.17 o 
   7   6  11       28.56       27.43      4.98 o 
  -3   7  11        7.32       -0.16      2.01 o 
  -2   7  11      203.64      219.68      9.63 o 
  -1   7  11       98.54      112.43      6.70 o 
   0   7  11        1.44        2.63      1.91 o 
   1   7  11       48.29       52.99      4.40 o 
   2   7  11        5.28        5.12      2.66 o 
   3   7  11        4.95        5.46      4.13 o 
   4   7  11        6.81        4.29      1.58 o 
   5   7  11        4.18       -0.46      2.01 o 
   6   7  11        2.18       -0.78      2.36 o 
  -3   8  11       12.44       10.69      3.25 o 
  -2   8  11        0.60       -0.58      1.91 o 
  -1   8  11       15.00       24.03      3.99 o 
   0   8  11       13.80       21.14      3.69 o 
   1   8  11      189.19      199.35      9.24 o 
   2   8  11       84.40       68.09      3.95 o 
   3   8  11        9.24        5.50      1.84 o 
   4   8  11        2.95        0.70      1.31 o 
   5   8  11        0.00       -2.51      1.68 o 
   6   8  11        1.29        3.03      2.65 o 
  -2   9  11        5.61       -0.67      2.29 o 
  -1   9  11        6.69        9.42      2.95 o 
   0   9  11        7.89        6.67      2.58 o 
   1   9  11        7.27        8.26      2.72 o 
   2   9  11       12.21       16.73      2.58 o 
   3   9  11        5.26        3.76      2.28 o 
   4   9  11       25.97       29.60      4.82 o 
   5   9  11        5.94       11.78      3.48 o 
  -1  10  11        2.58        4.09      2.70 o 
   0  10  11       26.19       32.18      4.89 o 
   1  10  11       17.01       19.85      4.22 o 
   2  10  11       16.94        9.75      4.24 o 
   3  10  11        0.04       -0.01      1.54 o 
  -1  -6  12        0.09        0.88      1.92 o 
   0  -6  12        0.48        1.82      2.03 o 
   1  -6  12        1.77        3.05      2.26 o 
   2  -6  12        1.12       -1.08      2.12 o 
  -3  -5  12        0.19       -0.56      1.91 o 
  -2  -5  12        0.07        0.04      1.83 o 
  -1  -5  12       10.74       10.71      2.89 o 
   0  -5  12       18.25       21.72      3.76 o 
   1  -5  12        0.05        2.17      1.99 o 
   2  -5  12        0.41        1.08      1.82 o 
   3  -5  12        0.40        4.41      2.36 o 
   4  -5  12        0.17        1.91      2.35 o 
  -4  -4  12        0.32       -2.06      2.13 o 
  -3  -4  12       17.98       11.31      3.37 o 
  -2  -4  12       13.25       16.65      3.53 o 
   0  -4  12        2.98        0.81      1.64 o 
   1  -4  12       18.17       17.69      3.40 o 
   2  -4  12       26.02       22.32      3.99 o 
   3  -4  12      119.55      122.72      7.43 o 
   4  -4  12        0.27       -0.74      1.76 o 
   5  -4  12        0.70        5.29      2.58 o 
  -4  -3  12       14.97       20.31      4.16 o 
  -3  -3  12        0.09       -0.07      1.71 o 
  -2  -3  12        3.70        4.41      2.33 o 
  -1  -3  12       46.13       41.11      4.22 o 
   0  -3  12        4.09        3.86      1.91 o 
   1  -3  12       52.57       58.96      4.94 o 
   2  -3  12      111.61      105.82      6.42 o 
   3  -3  12      134.50      131.10      7.39 o 
   4  -3  12       20.03       23.89      4.02 o 
   5  -3  12        0.96       -1.59      1.98 o 
  -5  -2  12        3.60        2.77      2.51 o 
  -4  -2  12        0.01       -0.28      1.96 o 
  -3  -2  12       58.72       63.95      5.89 o 
  -2  -2  12        4.81        4.41      2.08 o 
  -1  -2  12       12.32        9.76      2.45 o 
   0  -2  12       19.70       20.11      2.11 o 
   1  -2  12      218.97      213.52      8.27 o 
   2  -2  12       61.06       62.84      5.17 o 
   3  -2  12        2.63       -1.45      1.39 o 
   4  -2  12        4.45        9.56      2.70 o 
   5  -2  12        0.00        3.67      2.45 o 
   6  -2  12        3.62        5.36      3.16 o 
  -5  -1  12        0.00       -0.07      2.26 o 
  -4  -1  12        9.96       15.33      3.42 o 
  -3  -1  12       88.76       65.10      5.72 o 
  -2  -1  12      398.32      343.35     11.64 o 
  -1  -1  12       16.01       17.82      3.09 o 
   0  -1  12       53.94       52.13      7.17 o 
   1  -1  12        7.67        6.44      1.45 o 
   2  -1  12       86.75       82.34      5.22 o 
   3  -1  12       43.36       41.64      4.36 o 
   4  -1  12        0.13       -1.59      1.06 o 
   5  -1  12       19.92       23.29      4.09 o 
   6  -1  12        2.41        2.66      2.19 o 
  -5   0  12       13.28       14.18      3.79 o 
  -4   0  12       18.32       13.99      3.48 o 
  -3   0  12       84.68       82.78      6.09 o 
  -2   0  12       71.39       59.51      5.06 o 
  -1   0  12        5.74        6.44      2.22 o 
   0   0  12       37.48       35.78      2.47 o 
   1   0  12      227.21      238.59      5.77 o 
   2   0  12       51.81       49.12      2.83 o 
   3   0  12      102.06      102.50      5.96 o 
   4   0  12       68.32       64.64      5.52 o 
   5   0  12       96.61       79.97      5.95 o 
   6   0  12        0.06       -1.16      1.66 o 
   7   0  12        1.58        1.85      2.72 o 
  -5   1  12        2.93        3.70      2.66 o 
  -4   1  12       22.68       13.55      3.26 o 
  -3   1  12      116.88      100.07      6.39 o 
  -2   1  12        8.52        8.43      2.51 o 
  -1   1  12        8.54        6.40      2.24 o 
   0   1  12      237.12      251.02      6.26 o 
   1   1  12     1186.07     1218.80     15.48 o 
   2   1  12        0.97       -0.77      1.72 o 
   3   1  12       16.73       21.75      3.26 o 
   4   1  12       61.19       62.03      5.19 o 
   5   1  12       13.54       13.62      3.19 o 
   6   1  12       25.16       30.98      4.71 o 
   7   1  12        3.86       -0.35      2.38 o 
  -5   2  12       49.18       44.70      5.40 o 
  -4   2  12        4.10        5.54      2.52 o 
  -3   2  12       97.76       97.97      6.40 o 
  -2   2  12       20.54       16.20      3.16 o 
  -1   2  12      244.60      235.64      9.16 o 
   0   2  12     1153.84     1128.58     22.09 o 
   1   2  12      136.71      142.37      4.90 o 
   2   2  12        9.39       12.18      1.72 o 
   3   2  12        6.01        2.51      1.42 o 
   4   2  12        5.53        5.29      2.19 o 
   5   2  12       33.04       40.96      4.62 o 
   6   2  12        1.59        0.37      1.80 o 
   7   2  12       28.83       36.38      5.40 o 
  -5   3  12        0.45        0.90      2.01 o 
  -4   3  12       40.67       53.33      5.45 o 
  -3   3  12        5.26       10.59      2.81 o 
  -2   3  12       42.98       37.74      4.27 o 
  -1   3  12      244.95      248.45      9.44 o 
   0   3  12     1508.27     1523.21     27.45 o 
   1   3  12       77.86       65.74      3.21 o 
   2   3  12       16.84       21.76      2.10 o 
   3   3  12       65.54       61.41      8.61 o 
   4   3  12        8.12        6.10      1.49 o 
   5   3  12       15.33        7.59      2.61 o 
   6   3  12       25.64       22.42      4.16 o 
   7   3  12       14.25       15.67      4.18 o 
  -5   4  12        3.89        6.72      3.93 o 
  -4   4  12        2.38        4.22      2.42 o 
  -3   4  12       19.54       16.94      3.42 o 
  -2   4  12      235.25      225.06      9.40 o 
  -1   4  12      316.00      280.68     10.20 o 
   0   4  12       56.63       68.50      5.01 o 
   1   4  12       40.25       37.13      2.59 o 
   2   4  12       27.37       22.54      2.53 o 
   3   4  12      558.53      480.44      9.11 o 
   4   4  12       11.01        5.44      1.53 o 
   5   4  12       14.00       13.60      2.35 o 
   6   4  12       44.47       55.66      5.72 o 
   7   4  12        0.05        1.69      2.77 o 
  -5   5  12       20.30       17.70      2.90 o 
  -4   5  12       12.69       12.46      2.46 o 
  -3   5  12        0.15       -1.55      1.55 o 
  -2   5  12        7.62        8.94      2.70 o 
  -1   5  12       18.41       16.04      3.25 o 
   0   5  12       28.67       29.73      3.88 o 
   1   5  12      129.11      132.77      5.33 o 
   2   5  12        6.71        9.60      1.68 o 
   3   5  12        1.09        3.42      1.24 o 
   4   5  12      150.47      144.39      5.25 o 
   5   5  12        3.17        2.39      1.93 o 
   6   5  12       19.93       23.53      4.25 o 
   7   5  12        6.08        7.69      3.21 o 
  -4   6  12        1.42       -0.44      1.89 o 
  -3   6  12       38.34       34.93      4.66 o 
  -2   6  12       15.45       17.18      3.60 o 
  -1   6  12        5.46        7.71      2.49 o 
   0   6  12        0.05       -2.17      1.45 o 
   1   6  12      127.01      123.53      6.86 o 
   2   6  12      106.08       80.26      6.67 o 
   3   6  12      161.90      155.44      7.48 o 
   4   6  12       18.62       15.92      2.49 o 
   5   6  12       29.50       28.34      9.05 o 
   6   6  12        2.47        4.59      2.84 o 
  -4   7  12        4.26        3.49      2.89 o 
  -3   7  12        0.15        0.64      2.19 o 
  -2   7  12       77.54       91.30      6.55 o 
  -1   7  12        3.18        2.79      2.31 o 
   0   7  12       44.01       48.62      5.12 o 
   1   7  12        0.46       -0.48      1.53 o 
   2   7  12        3.12        3.99      1.49 o 
   3   7  12       71.23       75.61      4.09 o 
   4   7  12       15.18       11.63      2.13 o 
   5   7  12        0.33       -0.74      1.32 o 
   6   7  12       71.58       75.19      7.59 o 
  -3   8  12       13.93        3.12      2.59 o 
  -2   8  12       24.63       32.25      4.87 o 
  -1   8  12        4.89        6.40      2.65 o 
   0   8  12       18.09       17.06      3.46 o 
   1   8  12        0.02       -0.49      1.98 o 
   2   8  12       12.28        9.99      2.44 o 
   3   8  12       26.94       24.25      2.94 o 
   4   8  12       48.84       51.67      3.94 o 
   5   8  12        5.58        6.14      2.77 o 
  -2   9  12        6.72        7.50      3.23 o 
  -1   9  12        0.03       -1.18      1.92 o 
   0   9  12        3.69        0.48      2.03 o 
   1   9  12        7.26        9.14      3.09 o 
   2   9  12        8.05        9.10      3.37 o 
   3   9  12        5.68        3.47      1.78 o 
   4   9  12       29.02       37.24      3.69 o 
   0  10  12        0.41        1.55      2.40 o 
   1  10  12        0.88       -0.72      2.05 o 
   2  10  12        4.42        3.69      2.73 o 
   3  10  12        0.90        2.85      2.88 o 
   0  -5  13       53.31       53.95      5.50 o 
   1  -5  13        7.36        5.01      2.42 o 
   2  -5  13        3.94        2.03      2.54 o 
   3  -5  13       26.37       30.01      5.17 o 
  -3  -4  13        2.37        2.93      2.68 o 
  -2  -4  13        0.67       -0.12      1.89 o 
   0  -4  13       16.60       14.06      3.16 o 
   1  -4  13       16.67       20.36      3.70 o 
   2  -4  13       19.94       16.30      3.53 o 
   3  -4  13        1.50        3.86      2.29 o 
   4  -4  13        0.02        0.07      2.36 o 
  -4  -3  13        0.49        1.52      2.81 o 
  -3  -3  13        5.07        2.45      2.40 o 
  -2  -3  13       58.74       52.93      5.33 o 
  -1  -3  13       91.24       87.79      5.98 o 
   0  -3  13        6.71        6.37      2.29 o 
   1  -3  13       20.10       21.59      3.48 o 
   2  -3  13        8.45       13.02      3.09 o 
   3  -3  13        3.24        4.13      2.49 o 
   4  -3  13        0.59        0.19      1.98 o 
   5  -3  13        6.22        5.59      3.33 o 
  -4  -2  13       33.84       31.67      5.19 o 
  -3  -2  13       20.95       21.08      4.04 o 
  -2  -2  13       40.89       41.09      4.75 o 
  -1  -2  13       41.51       39.22      4.38 o 
   0  -2  13        0.87        0.17      1.76 o 
   1  -2  13       64.71       71.19      5.24 o 
   2  -2  13      240.69      246.21      9.74 o 
   3  -2  13        2.37       -0.28      1.45 o 
   4  -2  13        0.47       -1.69      1.75 o 
   5  -2  13        4.76        8.33      2.96 o 
  -4  -1  13       14.62       12.17      3.51 o 
  -3  -1  13       12.91        8.43      2.81 o 
  -2  -1  13        9.52        7.30      2.63 o 
  -1  -1  13       17.63       19.48      3.35 o 
   0  -1  13       37.37       37.48      2.74 o 
   1  -1  13      540.09      573.62      9.91 o 
   2  -1  13      245.93      230.00      8.91 o 
   3  -1  13        2.60        4.13      2.33 o 
   4  -1  13        2.90        0.71      1.69 o 
   5  -1  13        1.34        0.81      1.73 o 
   6  -1  13        0.23        0.67      2.12 o 
  -5   0  13        0.03        0.44      2.81 o 
  -4   0  13       21.98       18.40      3.86 o 
  -3   0  13        5.66        6.86      2.65 o 
  -2   0  13        0.01        2.36      1.85 o 
  -1   0  13      120.00      103.24      6.25 o 
   0   0  13      549.23      531.40     14.08 o 
   1   0  13      229.79      246.85      6.14 o 
   2   0  13       85.59       94.46      5.66 o 
   3   0  13       13.15       19.21      3.33 o 
   4   0  13       36.69       37.98      4.66 o 
   5   0  13       28.85       39.13      4.92 o 
   6   0  13       16.13       14.52      3.72 o 
  -5   1  13        9.02        9.99      3.83 o 
  -4   1  13        4.17        1.04      2.01 o 
  -3   1  13       60.41       58.50      5.54 o 
  -2   1  13        9.08        5.63      2.36 o 
  -1   1  13       24.97       29.14      3.97 o 
   0   1  13       55.30       57.90      4.78 o 
   1   1  13      320.61      321.45      7.02 o 
   2   1  13       25.22       21.93      2.30 o 
   3   1  13       19.70       19.21      3.21 o 
   4   1  13        4.60        5.70      2.19 o 
   5   1  13        0.01       -0.92      1.57 o 
   6   1  13       44.24       40.40      5.27 o 
  -5   2  13        6.36        7.25      3.49 o 
  -4   2  13       12.97       11.08      3.33 o 
  -3   2  13        4.37        4.69      2.38 o 
  -2   2  13       91.63       95.78      6.30 o 
  -1   2  13      290.81      289.29     10.55 o 
   0   2  13        4.41        6.72      2.28 o 
   1   2  13        1.54        2.81      1.62 o 
   2   2  13        4.56        4.46      1.33 o 
   3   2  13      149.40      129.32      4.53 o 
   4   2  13      139.41      114.00      6.65 o 
   5   2  13       12.58        9.02      2.73 o 
   6   2  13        0.05        1.04      2.01 o 
  -5   3  13        0.05       -0.35      2.59 o 
  -4   3  13        1.13        4.11      2.52 o 
  -3   3  13        6.85        7.60      2.73 o 
  -2   3  13       31.23       35.00      4.41 o 
  -1   3  13       86.05       98.55      6.23 o 
   0   3  13       60.17       60.07      5.12 o 
   1   3  13      245.20      248.04      6.12 o 
   2   3  13       34.20       35.26      2.63 o 
   3   3  13       12.47       18.24      2.15 o 
   4   3  13       98.56       86.78      4.68 o 
   5   3  13       18.77       19.05      3.67 o 
   6   3  13        5.64        6.12      2.68 o 
  -4   4  13        4.69        2.42      2.19 o 
  -3   4  13       11.84        8.22      2.81 o 
  -2   4  13        0.91       -0.42      1.69 o 
  -1   4  13       18.76       14.18      3.19 o 
   0   4  13       31.88       35.83      4.38 o 
   1   4  13      134.54      132.78      4.53 o 
   2   4  13        0.28        0.14      1.10 o 
   3   4  13        1.11       -1.01      1.49 o 
   4   4  13      146.53      118.66      5.32 o 
   5   4  13        0.43        0.57      1.19 o 
   6   4  13       64.22       66.40      6.17 o 
  -4   5  13        0.80        3.09      2.31 o 
  -3   5  13       12.86       14.22      3.35 o 
  -2   5  13        9.39        2.24      2.22 o 
  -1   5  13       60.74       52.17      5.12 o 
   0   5  13        2.75        3.18      1.92 o 
   1   5  13       23.65       22.97      3.81 o 
   2   5  13       27.54       24.02      2.48 o 
   3   5  13       42.76       39.45      3.04 o 
   4   5  13       21.07       18.76      3.02 o 
   5   5  13        6.68        4.79      1.75 o 
   6   5  13      158.25      186.09      9.84 o 
  -4   6  13        0.27        1.62      2.59 o 
  -3   6  13        2.06       -0.05      2.03 o 
  -2   6  13        7.25        4.41      2.47 o 
  -1   6  13        7.40        4.30      2.17 o 
   0   6  13       26.07       30.06      4.34 o 
   1   6  13        0.28        3.21      1.96 o 
   2   6  13       38.84       36.70      2.89 o 
   3   6  13       17.07       15.62      2.32 o 
   4   6  13        4.28        6.59      1.78 o 
   5   6  13       17.34       23.07      3.00 o 
   6   6  13        4.04        3.88      3.03 o 
  -3   7  13        2.15        1.20      2.36 o 
  -2   7  13        1.26        1.69      2.12 o 
  -1   7  13        7.66       11.20      3.16 o 
   0   7  13        0.62        1.20      1.92 o 
   1   7  13       84.97       78.97      6.05 o 
   2   7  13        7.15        5.47      1.64 o 
   3   7  13       85.44       97.60      6.09 o 
   4   7  13       17.51       19.56      2.65 o 
   5   7  13       74.52       83.95      4.55 o 
  -2   8  13        0.08        2.06      2.29 o 
  -1   8  13        7.09        7.83      2.96 o 
   0   8  13        0.23       -2.57      1.71 o 
   1   8  13        5.50        6.37      2.79 o 
   2   8  13       28.86       32.39      4.66 o 
   3   8  13        8.26        7.56      2.05 o 
   4   8  13       18.18       12.86      2.38 o 
   5   8  13        0.40        0.85      2.33 o 
  -1   9  13        1.65        2.45      2.38 o 
   0   9  13        2.40        0.86      1.99 o 
   1   9  13        9.46       13.20      3.53 o 
   2   9  13        3.69        1.71      2.08 o 
   3   9  13       16.31       20.35      2.90 o 
   4   9  13        1.13       -0.50      1.70 o 
   0  -5  14        8.09        9.77      3.26 o 
   1  -5  14        0.48       -0.97      2.26 o 
  -2  -4  14        5.30        2.96      2.54 o 
   1  -4  14       31.77       33.64      4.68 o 
   2  -4  14       54.51       64.55      5.93 o 
   3  -4  14       21.58       17.85      4.23 o 
  -3  -3  14       22.92       24.15      4.71 o 
  -2  -3  14        2.02        1.04      2.03 o 
  -1  -3  14       10.97        9.47      2.96 o 
   1  -3  14        0.12        0.67      1.71 o 
   2  -3  14       61.05       60.48      5.68 o 
   3  -3  14       25.05       28.47      4.55 o 
   4  -3  14       11.03       17.64      3.92 o 
  -3  -2  14        0.02        1.22      2.06 o 
  -2  -2  14       12.75       13.11      3.42 o 
  -1  -2  14        2.93        3.16      2.24 o 
   1  -2  14       92.82       99.32      6.32 o 
   2  -2  14       18.41       18.63      3.51 o 
   3  -2  14        5.90       13.07      3.09 o 
   4  -2  14        0.27        3.55      2.13 o 
   5  -2  14       20.19       22.05      4.90 o 
  -4  -1  14        1.02        0.05      2.65 o 
  -3  -1  14        4.76        2.51      2.40 o 
  -2  -1  14        7.43        5.47      2.79 o 
  -1  -1  14       12.74       12.84      3.16 o 
   0  -1  14       27.28       26.96      3.90 o 
   1  -1  14        2.17        0.28      1.45 o 
   2  -1  14       21.66       19.53      3.46 o 
   3  -1  14       52.19       44.39      5.03 o 
   4  -1  14        2.87        5.98      2.61 o 
   5  -1  14        7.18       12.72      3.55 o 
  -4   0  14        3.51        2.31      2.49 o 
  -3   0  14        3.72        6.53      2.72 o 
  -2   0  14        1.55        1.80      1.89 o 
  -1   0  14       51.36       45.83      4.85 o 
   0   0  14       25.24       26.89      3.83 o 
   1   0  14        0.21        0.22      1.07 o 
   2   0  14        8.95        8.13      2.49 o 
   3   0  14       33.21       29.44      4.08 o 
   4   0  14        0.34       -1.52      1.52 o 
   5   0  14       19.87       12.90      3.42 o 
   6   0  14       14.08        9.54      3.62 o 
  -4   1  14        6.56        6.62      2.95 o 
  -3   1  14       40.40       43.21      5.29 o 
  -2   1  14       33.49       36.22      4.73 o 
  -1   1  14        7.25        6.42      2.52 o 
   0   1  14      168.48      186.55      8.40 o 
   1   1  14        9.73        6.54      1.55 o 
   2   1  14       22.93       25.08      2.42 o 
   3   1  14        2.76        0.25      1.59 o 
   4   1  14       47.73       51.96      5.22 o 
   5   1  14        0.40        0.99      1.94 o 
   6   1  14        2.77       -1.38      2.12 o 
  -4   2  14        0.48        1.52      2.35 o 
  -3   2  14        5.74        5.05      2.65 o 
  -2   2  14       14.98       17.59      3.55 o 
  -1   2  14        1.24        2.56      1.91 o 
   0   2  14        9.20        8.38      2.59 o 
   1   2  14       91.80       89.34      5.75 o 
   2   2  14       39.22       47.10      3.08 o 
   3   2  14       65.83       83.91      4.76 o 
   4   2  14        0.21        1.69      1.71 o 
   5   2  14       29.95       24.13      4.02 o 
   6   2  14       18.52       22.60      4.41 o 
  -4   3  14        3.81        0.67      2.45 o 
  -3   3  14       10.31       12.24      3.26 o 
  -2   3  14        8.53       13.80      3.00 o 
  -1   3  14       14.81       19.00      3.62 o 
   0   3  14        0.06        1.80      1.94 o 
   1   3  14       11.00       18.31      3.39 o 
   2   3  14        9.68        8.29      1.69 o 
   3   3  14      154.44      145.02      5.01 o 
   4   3  14       20.86       24.50      3.78 o 
   5   3  14       89.21       95.48      6.76 o 
  -4   4  14        2.65        2.95      2.36 o 
  -3   4  14        0.40       -0.88      1.76 o 
  -2   4  14        1.22       -0.11      1.89 o 
  -1   4  14        9.69       10.41      2.95 o 
   0   4  14        0.04       -0.09      1.48 o 
   1   4  14        0.04       -0.35      1.53 o 
   2   4  14        0.67        1.61      1.16 o 
   3   4  14        0.01       -0.21      1.14 o 
   4   4  14       21.53       20.51      2.47 o 
   5   4  14        7.42        9.28      2.91 o 
   6   4  14        5.53        9.33      3.19 o 
  -4   5  14        4.30        1.01      2.58 o 
  -3   5  14        5.78        9.81      3.14 o 
  -2   5  14       60.91       68.54      6.12 o 
  -1   5  14        7.21        4.71      2.29 o 
   0   5  14       31.06       28.10      4.32 o 
   1   5  14       54.31       47.69      5.12 o 
   2   5  14       16.47       20.91      2.42 o 
   3   5  14       83.18       81.84      4.03 o 
   4   5  14        1.21        3.50      1.55 o 
   5   5  14       18.50       20.62      2.71 o 
   6   5  14       17.87       21.56      4.76 o 
  -3   6  14        5.40        0.21      2.10 o 
  -2   6  14        2.11        4.46      2.70 o 
  -1   6  14       15.55       11.01      3.21 o 
   0   6  14       36.67       36.25      4.83 o 
   1   6  14       91.16       89.22      6.39 o 
   2   6  14        7.91        5.82      2.63 o 
   3   6  14       65.59       61.13      3.90 o 
   4   6  14        1.20        2.81      1.50 o 
   5   6  14       14.41        6.89      5.21 o 
  -2   7  14        0.03        5.52      2.72 o 
  -1   7  14       10.84        9.28      3.19 o 
   0   7  14       16.15       15.60      3.49 o 
   1   7  14       12.88       15.24      3.46 o 
   2   7  14        7.97        4.23      2.38 o 
   3   7  14       71.51       61.51      4.49 o 
   4   7  14        0.59        1.11      1.48 o 
   5   7  14       54.79       43.62      3.70 o 
  -2   8  14        0.02       -0.14      2.52 o 
  -1   8  14        0.49        2.03      2.28 o 
   0   8  14        9.92       10.85      3.30 o 
   1   8  14        2.00        2.31      2.08 o 
   2   8  14        0.66        1.34      2.29 o 
   3   8  14       10.44        9.16      2.28 o 
   4   8  14        3.24        4.73      1.88 o 
   0   9  14       10.97       11.27      3.63 o 
   1   9  14        8.80       11.77      3.69 o 
   2   9  14        7.79        7.23      3.40 o 
   3   9  14       11.73       15.92      2.73 o 
   1  -4  15       20.66       25.99      4.43 o 
  -2  -3  15       22.23       30.93      4.89 o 
   1  -3  15        9.03        9.53      2.73 o 
   2  -3  15        4.50        6.65      2.96 o 
   3  -3  15        4.44        4.16      2.31 o 
  -2  -2  15        2.17        4.90      2.52 o 
  -1  -2  15        0.00       -0.41      1.96 o 
   1  -2  15       21.05       23.53      3.83 o 
   2  -2  15        2.05       -0.28      1.98 o 
   3  -2  15       36.46       46.15      5.36 o 
   4  -2  15        0.27       -1.69      2.21 o 
  -3  -1  15       20.68       17.13      4.16 o 
  -2  -1  15       11.20        5.70      3.02 o 
  -1  -1  15        4.90        1.57      2.01 o 
   0  -1  15        7.12        3.48      2.10 o 
   1  -1  15        4.93        4.80      2.24 o 
   2  -1  15        0.20        0.58      1.85 o 
   3  -1  15       12.97       19.76      3.83 o 
   4  -1  15       38.34       50.44      5.72 o 
   5  -1  15        4.99        2.36      3.14 o 
  -3   0  15       27.54       35.23      5.31 o 
  -2   0  15        0.43       -0.51      1.87 o 
  -1   0  15        1.39        2.21      2.05 o 
   0   0  15       50.35       59.26      5.27 o 
   1   0  15        7.66        9.63      2.77 o 
   2   0  15       10.51        9.14      2.66 o 
   3   0  15        0.11        1.18      1.87 o 
   4   0  15       13.00        9.61      3.03 o 
   5   0  15        0.96        1.36      2.35 o 
  -3   1  15        0.06       -0.97      1.82 o 
  -2   1  15       36.00       40.96      5.19 o 
  -1   1  15       10.26       13.90      3.40 o 
   0   1  15       72.16       83.75      5.95 o 
   1   1  15        0.81        0.34      1.64 o 
   2   1  15       33.81       39.21      2.99 o 
   3   1  15       51.12       49.40      5.01 o 
   4   1  15       14.50       13.95      3.28 o 
   5   1  15       58.47       68.47      6.55 o 
  -4   2  15        0.68        0.56      3.07 o 
  -3   2  15       11.41       10.21      3.32 o 
  -2   2  15       20.05       24.15      4.25 o 
  -1   2  15       10.56       12.46      3.19 o 
   0   2  15        0.44       -1.69      1.53 o 
   1   2  15       51.14       54.81      5.13 o 
   2   2  15        5.86       10.08      3.89 o 
   3   2  15       84.73       99.57      6.28 o 
   4   2  15       10.51        8.75      2.77 o 
   5   2  15       40.74       38.16      5.06 o 
   6   2  15        0.08        1.48      3.09 o 
  -3   3  15       28.85       28.09      4.76 o 
  -2   3  15        0.13       -0.65      1.82 o 
  -1   3  15       29.01       41.07      5.01 o 
   0   3  15        7.89        9.47      2.91 o 
   1   3  15       53.12       59.31      5.50 o 
   2   3  15       14.26       13.26      2.05 o 
   3   3  15       53.96       55.01      7.22 o 
   4   3  15       10.43        8.50      2.84 o 
   5   3  15       22.90       18.05      3.74 o 
   6   3  15        6.42       11.57      4.02 o 
  -3   4  15       26.01       23.92      4.53 o 
  -2   4  15       12.28       15.93      3.67 o 
  -1   4  15       34.77       46.86      5.40 o 
   0   4  15       50.16       48.80      5.35 o 
   1   4  15        0.08        1.53      2.08 o 
   2   4  15      109.31      107.47      4.44 o 
   3   4  15        4.03        3.98      1.58 o 
   4   4  15        8.76        4.72      3.07 o 
   5   4  15        2.15        1.59      2.42 o 
  -3   5  15        0.03       -1.52      2.36 o 
  -2   5  15       14.01       21.35      4.16 o 
  -1   5  15        0.12       -0.37      1.66 o 
   0   5  15      102.39      114.87      7.46 o 
   1   5  15        0.23       -0.83      1.64 o 
   2   5  15       73.34       73.96      6.16 o 
   3   5  15       69.16       67.45      3.96 o 
   4   5  15       50.09       62.29      4.01 o 
   5   5  15       86.82       91.12      4.73 o 
  -2   6  15       10.10       12.77      3.51 o 
  -1   6  15        2.98       -1.75      2.03 o 
   0   6  15        4.19        2.19      2.40 o 
   1   6  15        1.56        1.29      2.31 o 
   2   6  15        1.66        1.23      1.94 o 
   3   6  15       44.05       44.13      3.52 o 
   4   6  15        1.40        2.09      1.65 o 
   5   6  15       26.94       26.40      3.22 o 
  -2   7  15        2.28        4.48      3.18 o 
  -1   7  15       14.82       20.27      4.34 o 
   0   7  15       10.76        9.67      3.16 o 
   1   7  15        3.13        3.25      2.49 o 
   2   7  15       14.03       19.46      4.00 o 
   3   7  15       17.58       16.72      2.43 o 
   4   7  15        0.02        2.25      1.51 o 
  -1   8  15        3.96        8.19      3.60 o 
   0   8  15       18.37       29.94      5.01 o 
   1   8  15        2.84        4.34      2.45 o 
   2   8  15       22.87       19.57      4.06 o 
   3   8  15        3.75        7.06      3.32 o 
  -1  -2  16        3.73        4.50      2.58 o 
   2  -2  16        1.61        2.38      2.22 o 
   3  -2  16        1.77        4.96      2.52 o 
  -2  -1  16        0.02        0.21      2.42 o 
  -1  -1  16       19.39       26.48      4.43 o 
   2  -1  16        0.00        0.74      2.22 o 
   3  -1  16        0.73       -0.67      1.69 o 
   4  -1  16        3.46        0.92      2.54 o 
  -2   0  16       14.54       15.88      3.74 o 
  -1   0  16       34.93       38.69      5.05 o 
   0   0  16       23.52       29.30      4.34 o 
   2   0  16       67.60       82.58      6.00 o 
   3   0  16       20.67       27.65      4.48 o 
   4   0  16        8.42        5.08      2.58 o 
  -3   1  16        0.75        1.87      2.45 o 
  -2   1  16        1.21       -1.20      2.05 o 
  -1   1  16        2.83        1.22      1.87 o 
   0   1  16       36.07       42.02      4.96 o 
   1   1  16       28.38       34.72      4.55 o 
   2   1  16       87.39       83.09      5.79 o 
   3   1  16       46.32       51.94      5.27 o 
   4   1  16        3.48        2.17      2.10 o 
   5   1  16       36.95       38.28      5.75 o 
  -3   2  16        2.83       -1.62      1.82 o 
  -2   2  16        0.01       -1.45      2.03 o 
  -1   2  16       73.53       73.50      6.39 o 
   0   2  16       18.97       19.48      3.83 o 
   1   2  16        4.39        1.98      2.36 o 
   2   2  16        6.13        4.18      2.12 o 
   3   2  16        0.11        1.18      1.96 o 
   4   2  16        4.52        3.79      2.17 o 
   5   2  16       12.31       13.76      3.60 o 
  -3   3  16        7.85       10.92      3.65 o 
  -2   3  16        0.14       -0.07      2.03 o 
  -1   3  16       28.56       36.54      5.05 o 
   0   3  16        7.78       11.43      3.32 o 
   1   3  16       67.73       63.60      5.89 o 
   2   3  16       31.40       35.07      4.55 o 
   3   3  16        0.57       -0.96      1.17 o 
   4   3  16       39.46       36.43      4.78 o 
   5   3  16       10.42       16.20      3.78 o 
  -3   4  16        8.18        8.04      3.93 o 
  -2   4  16        6.86        7.76      2.95 o 
  -1   4  16        0.03        1.41      2.21 o 
   0   4  16       38.15       46.89      5.61 o 
   1   4  16        0.50        0.05      1.92 o 
   2   4  16       56.08       57.25      5.56 o 
   3   4  16       24.43       24.69      2.72 o 
   4   4  16       23.58       23.08      4.15 o 
   5   4  16       16.23       16.18      3.85 o 
  -2   5  16        3.88        2.93      2.72 o 
  -1   5  16        9.34        7.73      2.91 o 
   0   5  16       20.50       25.16      4.57 o 
   1   5  16        5.77        9.14      3.02 o 
   2   5  16       58.35       65.38      6.07 o 
   3   5  16       50.90       49.07      4.42 o 
   4   5  16        8.05        6.08      1.83 o 
   5   5  16       49.23       59.21      6.30 o 
  -2   6  16       15.26       10.69      4.04 o 
  -1   6  16        4.92        1.85      2.47 o 
   0   6  16        2.18        1.31      2.38 o 
   1   6  16        2.04        2.84      2.49 o 
   2   6  16       24.74       32.21      4.80 o 
   3   6  16        0.79        0.78      1.48 o 
   4   6  16        0.04        0.01      1.55 o 
  -1   7  16        6.45        7.11      3.74 o 
   0   7  16        8.48        8.70      3.30 o 
   1   7  16       22.14       35.32      5.13 o 
   2   7  16       40.33       41.42      5.26 o 
   3   7  16        0.48        3.65      2.45 o 
   4   7  16       40.51       39.96      3.42 o 
   1   8  16        0.15        0.14      2.22 o 
   2   8  16       27.58       34.98      5.35 o 
  -1  -1  17       17.32       16.72      4.11 o 
  -1   0  17       14.44       18.29      4.20 o 
   0   0  17       18.42       21.81      4.27 o 
   3   0  17        0.12        1.32      2.17 o 
  -2   1  17       10.70       11.34      3.58 o 
  -1   1  17        4.67        5.13      2.66 o 
   0   1  17        3.84        7.25      2.91 o 
   1   1  17        1.41        3.46      2.47 o 
   3   1  17        4.32        7.96      2.75 o 
   4   1  17       17.33       17.54      4.06 o 
  -2   2  17        8.70        9.90      3.51 o 
  -1   2  17       17.01       22.35      4.30 o 
   0   2  17        0.14        3.03      2.82 o 
   1   2  17       16.17       21.15      4.15 o 
   2   2  17       23.94       19.39      3.69 o 
   3   2  17        1.39        4.16      2.28 o 
   4   2  17       12.57        7.09      3.03 o 
  -2   3  17        6.29        6.79      3.28 o 
  -1   3  17       50.39       47.37      5.84 o 
   0   3  17       25.58       33.86      5.10 o 
   1   3  17       10.34       10.02      3.37 o 
   2   3  17      113.64      133.67      7.99 o 
   3   3  17        1.02       -1.06      1.82 o 
   4   3  17       49.27       59.03      5.93 o 
  -2   4  17       32.82       35.41      5.40 o 
  -1   4  17       18.10       23.59      4.62 o 
   0   4  17        2.61        4.89      2.88 o 
   1   4  17        0.49        2.45      2.61 o 
   2   4  17       39.40       47.21      5.40 o 
   3   4  17        0.07       -0.03      1.93 o 
   4   4  17       26.25       18.86      3.97 o 
  -1   5  17        0.30       -2.33      2.12 o 
   0   5  17        0.05       -0.94      2.29 o 
   1   5  17       21.29       21.24      4.43 o 
   2   5  17        5.83        2.89      2.33 o 
   3   5  17        1.76        0.76      1.94 o 
   4   5  17       19.65       16.00      2.59 o 
   0   6  17        3.91        4.69      3.19 o 
   1   6  17        7.12        5.93      3.07 o 
   2   6  17       39.64       43.19      5.47 o 
   3   6  17        8.70       10.23      3.37 o 
   1   7  17       25.35       31.19      5.33 o 
   2   7  17       31.41       31.54      5.08 o 
   0   1  18        4.38        3.93      2.98 o 
   0   2  18       10.69       15.88      3.88 o 
   1   2  18       13.57       15.45      4.04 o 
   0   3  18        7.82        8.45      3.51 o 
   1   3  18        6.58        6.21      2.98 o 
   2   3  18       27.30       36.92      5.20 o 
   0   4  18        0.01        2.56      3.03 o 
   1   4  18        1.31        0.62      2.42 o 
   2   4  18       34.19       47.79      5.80 o 
   3   4  18       16.26       22.39      4.13 o 
   0   5  18        2.95        0.74      2.68 o 
   1   5  18      121.89      160.81      9.83 o 
   2   5  18        2.68       10.53      3.95 o 
                                                 
